# Supplementary material for: Scalable Boltzmann generators for equilibrium sampling of large-scale materials
Source: Nat Commun. 2026 Jun 5;17:5010. doi: 10.1038/s41467-026-73900-9 (PMC13241520; doi:10.1038/s41467-026-73900-9)
Supplement: Supplementary file 3 — Source Data [file 41467_2026_73900_MOESM3_ESM.zip]

Archive with 11 entries (11 files):
- SupplementaryFigure5.xlsx
- Figure2.xlsx
- Figure3.xlsx
- Figure4.xlsx
- Figure5.xlsx
- Figure6.xlsx
- Figure7.xlsx
- SupplementaryFigure1.xlsx
- SupplementaryFigure2.xlsx
- SupplementaryFigure3.xlsx
- SupplementaryFigure4.xlsx
