# Supplementary material for: Scalable Boltzmann generators for equilibrium sampling of large-scale materials
Source: Nat Commun. 2026 Jun 5;17:5010. doi: 10.1038/s41467-026-73900-9 (PMC13241520; doi:10.1038/s41467-026-73900-9)
Supplement: Supplementary file 3 — Source Data [file 41467_2026_73900_MOESM3_ESM.zip › SupplementaryFigure5.xlsx]

## Sheet: Sheet1
N_Cubic	Cubic_Joint_Err	Cubic_Joint_Std	Cubic_Marg_Err	Cubic_Marg_Std		N_Hex	Hex_Joint_Err	Hex_Joint_Std	Hex_Marg_Err	Hex_Marg_Std		N_LJ	LJ_FCC_Joint_Err	LJ_FCC_Joint_Std	LJ_FCC_Marg_Err	LJ_FCC_Marg_Std
216	-2.03451e-05	5.19944e-05	-4.23855e-05	3.19386e-05		216	-6.29425e-05	5.3621e-05	-0.000120799	1.9347e-05		256	-0.000135958	0.000160094	-0.000315368	5.71637e-05
512	0.00029797	0.000144298	0.000167635	5.86607e-05		512	-0.000118574	0.000337732	-0.000215848	8.79032e-05		500	0.000104705	0.000537552	-0.000165045	0.000212783
1000	1.67423e-05	0.000431245	-0.000472811	0.000342957		1000	0.000380516	0.000657339	-4.81606e-05	0.000376546		864	0.0011518	0.00119961	0.000472963	0.000564156
1728	0.00131607	0.000822847	0.000609716	0.000383158		1728	0.001688	0.000337775	0.000564734	0.000407313		1372	0.00271132	0.000625816	0.0012155	0.000742281
