# Supplementary material for: Scalable Boltzmann generators for equilibrium sampling of large-scale materials
Source: Nat Commun. 2026 Jun 5;17:5010. doi: 10.1038/s41467-026-73900-9 (PMC13241520; doi:10.1038/s41467-026-73900-9)
Supplement: Supplementary file 3 — Source Data [file 41467_2026_73900_MOESM3_ESM.zip › Figure2.xlsx]

## Sheet: Sheet1
LJ_RDF_r_sigma	LJ_RDF_g_MD	LJ_RDF_g_Base	LJ_RDF_g_BG		mW_RDF_r_sigma	mW_RDF_g_MD	mW_RDF_g_Base	mW_RDF_g_BG		LJ_Ene_MD_beta_u_N	LJ_Ene_BG_beta_u_N	LJ_Ene_Base_beta_u_N		mW_Ene_MD_beta_u_N	mW_Ene_BG_beta_u_N	mW_Ene_Base_beta_u_N
0.00852839	0	0	0		0.0129572	0	0	0		-1.78044	-1.74169	-0.812687		-29.5265	-29.5575	-25.258
0.0255852	0	0	0		0.0388715	0	0	0		-1.77237	-1.74801	-0.879035		-29.5427	-29.5288	-24.8617
0.0426419	0	0	0		0.0647858	0	0	0		-1.76472	-1.79689	-0.607578		-29.584	-29.5515	-25.5047
0.0596987	0	0	0		0.0907001	0	0	0		-1.69419	-1.76495	-0.831999		-29.5264	-29.5277	-25.3635
0.0767555	0	0	0		0.116614	0	0	0		-1.67933	-1.82132	-0.842989		-29.5557	-29.5314	-25.1085
0.0938122	0	0	0		0.142529	0	0	0		-1.70403	-1.80887	-0.635456		-29.4904	-29.5602	-25.1203
0.110869	0	0	0		0.168443	0	0	0		-1.79946	-1.77649	-0.804933		-29.5248	-29.5463	-25.0818
0.127926	0	0	0		0.194357	0	0	0		-1.7135	-1.76516	-0.793575		-29.5151	-29.568	-25.1713
0.144983	0	0	0		0.220272	0	0	0		-1.76949	-1.80191	-0.891445		-29.5156	-29.5774	-25.3003
0.162039	0	0	0		0.246186	0	0	0		-1.74755	-1.75788	-0.795736		-29.5508	-29.512	-24.9963
0.179096	0	0	0		0.2721	0	0	0		-1.76041	-1.77581	-0.74232		-29.5594	-29.5547	-24.9229
0.196153	0	0	0		0.298015	0	0	0		-1.7083	-1.75041	-0.781775		-29.5291	-29.5443	-25.3218
0.21321	0	0	0		0.323929	0	0	0		-1.75822	-1.76328	-0.965814		-29.5227	-29.5428	-25.1651
0.230266	0	0	0		0.349843	0	0	0		-1.72792	-1.79835	-0.570356		-29.5666	-29.543	-25.2356
0.247323	0	0	0		0.375758	0	0	0		-1.73858	-1.77751	-0.807516		-29.5256	-29.584	-25.1886
0.26438	0	0	0		0.401672	0	0	0		-1.75902	-1.86278	-0.820804		-29.5212	-29.6313	-25.2811
0.281437	0	0	0		0.427586	0	0	0		-1.78015	-1.71885	-0.799947		-29.5443	-29.5964	-25.0099
0.298493	0	0	0		0.453501	0	0	0		-1.75986	-1.77004	-0.770041		-29.5736	-29.5362	-25.3685
0.31555	0	0	0		0.479415	0	0	0		-1.7926	-1.81367	-0.937335		-29.4647	-29.6046	-25.1552
0.332607	0	0	0		0.505329	0	0	0		-1.77054	-1.78603	-0.766018		-29.5361	-29.5138	-25.0246
0.349664	0	0	0		0.531244	0	0	0		-1.7898	-1.7662	-0.618232		-29.5588	-29.5385	-25.2151
0.366721	0	0	0		0.557158	0	0	0		-1.76733	-1.6847	-0.664244		-29.5362	-29.5796	-25.1297
0.383777	0	0	0		0.583072	0	0.000177742	0		-1.78069	-1.76041	-0.724414		-29.5071	-29.6001	-25.3074
0.400834	0	0	0		0.608986	0	0.00016294	0		-1.76655	-1.7752	-0.754811		-29.501	-29.5854	-25.0653
0.417891	0	0	0		0.634901	0	0.00119929	0		-1.71689	-1.81775	-0.85305		-29.5332	-29.5353	-25.0921
0.434948	0	0	0		0.660815	0	0.00138386	0		-1.76371	-1.79771	-0.788037		-29.5426	-29.5422	-25.4263
0.452004	0	0	0		0.686729	0	0.00486932	0		-1.73012	-1.73338	-0.763297		-29.596	-29.6103	-25.2395
0.469061	0	0	0		0.712644	0	0.00725846	0		-1.72884	-1.76879	-0.754162		-29.5511	-29.6139	-25.4861
0.486118	0	0	0		0.738558	0	0.0129622	0		-1.75203	-1.75286	-0.946852		-29.5618	-29.5625	-25.1922
0.503175	0	0	0		0.764472	0	0.0298841	0		-1.81564	-1.8052	-0.907085		-29.5478	-29.5288	-25.4068
0.520231	0	0	0		0.790387	0	0.0542691	0		-1.7667	-1.76642	-0.656026		-29.521	-29.5513	-25.1816
0.537288	0	0	0		0.816301	0	0.0918712	0		-1.77719	-1.79906	-0.938222		-29.54	-29.5271	-25.1802
0.554345	0	0	0		0.842215	0	0.153611	0		-1.75656	-1.7714	-0.709473		-29.5189	-29.5934	-25.2513
0.571402	0	0	0		0.86813	0	0.23976	0		-1.74603	-1.78417	-0.798591		-29.6021	-29.5851	-25.3038
0.588459	0	0	0		0.894044	0	0.371757	0		-1.80206	-1.81846	-0.773049		-29.5447	-29.5771	-25.2648
0.605515	0	0	0		0.919958	0.000214222	0.533841	0.000142815		-1.75911	-1.73271	-0.652716		-29.4792	-29.5796	-25.5347
0.622572	0	0	0		0.945873	0.00229664	0.729116	0.00351251		-1.75885	-1.78654	-0.76294		-29.5331	-29.5163	-25.2879
0.639629	0	0	0		0.971787	0.0266855	0.95607	0.0252776		-1.74981	-1.76467	-0.671758		-29.5706	-29.5403	-25.1774
0.656686	0	0	0		0.997701	0.153179	1.1941	0.152208		-1.76548	-1.7593	-0.719448		-29.5713	-29.5476	-25.2101
0.673742	0	0	0		1.02362	0.591433	1.4325	0.586069		-1.77849	-1.78796	-0.812215		-29.5704	-29.6389	-25.1247
0.690799	0	8.70444e-05	0		1.04953	1.55679	1.63355	1.56546		-1.73716	-1.76138	-0.830358		-29.552	-29.5243	-25.1197
0.707856	0	8.29001e-05	0		1.07544	2.89842	1.78193	2.89936		-1.74789	-1.80898	-0.848141		-29.4657	-29.5512	-25.1498
0.724913	0	0.00047427	0		1.10136	3.98365	1.85954	3.9684		-1.74988	-1.79361	-0.78897		-29.4968	-29.5702	-24.6566
0.74197	0	0.00120724	0		1.12727	4.14364	1.83305	4.16391		-1.72705	-1.77988	-0.69085		-29.5262	-29.5911	-25.3829
0.759026	0	0.00324449	0		1.15319	3.38268	1.74587	3.40731		-1.76735	-1.78556	-0.783643		-29.5547	-29.6063	-25.1153
0.776083	0	0.00579312	0		1.1791	2.235	1.57308	2.23526		-1.75445	-1.76238	-0.814498		-29.5287	-29.525	-25.0525
0.79314	0	0.0145269	0		1.20502	1.21324	1.35495	1.21174		-1.73912	-1.76211	-0.870393		-29.5205	-29.5973	-25.2163
0.810197	0	0.0341714	0		1.23093	0.56902	1.12005	0.551709		-1.793	-1.7233	-0.704088		-29.5655	-29.5548	-25.0798
0.827253	6.06979e-05	0.0679817	0		1.25684	0.223353	0.863571	0.218647		-1.75923	-1.83685	-0.944786		-29.5937	-29.5525	-25.1686
0.84431	0.000349622	0.139441	0.000640973		1.28276	0.0785254	0.639515	0.0751096		-1.76253	-1.77384	-0.87797		-29.6126	-29.5664	-25.515
0.861367	0.00755805	0.242194	0.00800594		1.30867	0.0248077	0.465241	0.0226904		-1.75897	-1.82575	-0.784564		-29.572	-29.5652	-25.2951
0.878424	0.0479109	0.409772	0.0467265		1.33459	0.00671838	0.312099	0.00698983		-1.75853	-1.78467	-0.689089		-29.5665	-29.5404	-25.5662
0.89548	0.193219	0.678648	0.197622		1.3605	0.00186111	0.203579	0.00199171		-1.7758	-1.77436	-0.830436		-29.5319	-29.5807	-25.2794
0.912537	0.565173	1.03711	0.548961		1.38642	0.000282977	0.127654	0.000314418		-1.75568	-1.768	-0.919058		-29.5295	-29.5099	-24.874
0.929594	1.22634	1.49476	1.19274		1.41233	0.000242389	0.0775341	0.000181792		-1.80854	-1.75991	-0.776691		-29.4611	-29.5508	-25.0209
0.946651	2.09954	2.02603	2.06065		1.43824	0.000379816	0.0512752	0.000233733		-1.77899	-1.78045	-0.677501		-29.5052	-29.5834	-25.1967
0.963708	3.04354	2.57271	3.00204		1.46416	0.000592024	0.0420337	0.000817556		-1.78321	-1.75021	-0.871085		-29.5784	-29.5875	-25.14
0.980764	3.82803	3.14594	3.81538		1.49007	0.00198703	0.0519349	0.00228644		-1.77148	-1.80787	-0.808743		-29.5611	-29.5676	-25.3112
0.997821	4.33559	3.58083	4.33442		1.51599	0.00610089	0.0774708	0.00633756		-1.76856	-1.77257	-0.783001		-29.5617	-29.6082	-25.1046
1.01488	4.47553	3.87143	4.50957		1.5419	0.0173368	0.127306	0.0170063		-1.7722	-1.76152	-0.758282		-29.5437	-29.5525	-25.3137
1.03193	4.3091	3.92581	4.37023		1.56782	0.0414786	0.201148	0.0375938		-1.82756	-1.79498	-0.782791		-29.5687	-29.5512	-25.3944
1.04899	3.88095	3.78502	3.94463		1.59373	0.0895367	0.316769	0.0818275		-1.75586	-1.78982	-0.825517		-29.6022	-29.5286	-25.0438
1.06605	3.32234	3.43236	3.36478		1.61964	0.179656	0.475749	0.165026		-1.76745	-1.75509	-0.861652		-29.6054	-29.6119	-25.2445
1.0831	2.68978	2.95124	2.72413		1.64556	0.324538	0.663337	0.30974		-1.74182	-1.81642	-0.798402		-29.596	-29.5446	-25.1391
1.10016	2.08996	2.38487	2.11237		1.67147	0.553048	0.912424	0.546818		-1.79199	-1.80809	-0.811895		-29.5663	-29.5251	-25.1531
1.11722	1.57168	1.81619	1.5625		1.69739	0.883707	1.17476	0.895286		-1.76701	-1.84717	-0.818365		-29.5519	-29.5244	-25.0488
1.13428	1.13018	1.30495	1.11653		1.7233	1.33587	1.4538	1.33851		-1.76579	-1.7233	-0.817754		-29.5118	-29.5543	-25.278
1.15133	0.782674	0.898465	0.766317		1.74922	1.84015	1.70757	1.83541		-1.78337	-1.79208	-1.02249		-29.5384	-29.5226	-25.0915
1.16839	0.525442	0.578175	0.510136		1.77513	2.3244	1.92343	2.33351		-1.8166	-1.74599	-0.828208		-29.563	-29.5889	-25.3235
1.18545	0.344752	0.34558	0.3261		1.80104	2.68279	2.07603	2.69703		-1.72691	-1.80427	-0.706714		-29.5349	-29.5419	-25.0646
1.2025	0.217863	0.196663	0.208355		1.82696	2.8303	2.12265	2.84761		-1.73572	-1.81147	-0.802382		-29.5525	-29.5415	-25.3271
1.21956	0.14551	0.109844	0.133808		1.85287	2.74168	2.11049	2.77303		-1.76673	-1.78306	-0.785918		-29.573	-29.5802	-25.319
1.23662	0.104879	0.0626667	0.0879561		1.87879	2.45757	2.01508	2.4717		-1.73775	-1.78388	-0.849082		-29.5454	-29.5919	-25.2693
1.25367	0.0840723	0.0421551	0.0737912		1.9047	2.04962	1.87558	2.03671		-1.74719	-1.76968	-0.933105		-29.5678	-29.5812	-25.14
1.27073	0.0889569	0.0415458	0.0796187		1.93062	1.63258	1.71231	1.61092		-1.75381	-1.75608	-0.845502		-29.5377	-29.5908	-25.2901
1.28779	0.113116	0.0603404	0.101294		1.95653	1.29702	1.57664	1.27298		-1.71726	-1.76609	-0.758315		-29.4986	-29.5891	-25.2909
1.30484	0.153972	0.0981266	0.142018		1.98245	1.09061	1.47911	1.06714		-1.71904	-1.80824	-0.798759		-29.5409	-29.5782	-25.129
1.3219	0.214374	0.153637	0.203748		2.00836	1.06184	1.43062	1.04158		-1.77555	-1.7321	-0.979964		-29.5614	-29.536	-24.8517
1.33896	0.294052	0.237448	0.282722		2.03427	1.15736	1.44971	1.15248		-1.74089	-1.75576	-0.675171		-29.5191	-29.5595	-25.0631
1.35601	0.39143	0.346497	0.379908		2.06019	1.34691	1.49214	1.34231		-1.74352	-1.83598	-0.733508		-29.5062	-29.512	-25.2446
1.37307	0.490455	0.478844	0.489838		2.0861	1.55174	1.54703	1.57043		-1.78915	-1.74129	-0.77715		-29.5377	-29.5028	-25.203
1.39013	0.60156	0.622991	0.605085		2.11202	1.73247	1.58144	1.74502		-1.70574	-1.73271	-0.903373		-29.5799	-29.5509	-24.9823
1.40718	0.696794	0.753895	0.71559		2.13793	1.81622	1.58329	1.84177		-1.72139	-1.81138	-0.907016		-29.5375	-29.5646	-24.9882
1.42424	0.783627	0.879363	0.802406		2.16385	1.77406	1.52019	1.80304		-1.75025	-1.76715	-0.811365		-29.5847	-29.5796	-25.0749
1.4413	0.844889	0.943651	0.866905		2.18976	1.63899	1.42027	1.66384		-1.77221	-1.77231	-0.825995		-29.5504	-29.578	-25.166
1.45835	0.861792	0.987282	0.886792		2.21567	1.40427	1.26398	1.41416		-1.74787	-1.77883	-0.694713		-29.5274	-29.5485	-25.1424
1.47541	0.851689	0.957406	0.859551		2.24159	1.12984	1.07599	1.13569		-1.77428	-1.7603	-0.794376		-29.514	-29.5568	-25.2133
1.49247	0.79632	0.87153	0.809915		2.2675	0.851767	0.889757	0.847476		-1.74676	-1.74086	-0.834377		-29.5415	-29.5376	-25.2291
1.50952	0.706461	0.759802	0.71698		2.29342	0.604031	0.693932	0.586014		-1.741	-1.78845	-0.828505		-29.4948	-29.5577	-25.0738
1.52658	0.606998	0.63304	0.614467		2.31933	0.402238	0.543755	0.389947		-1.72469	-1.80573	-0.744567		-29.582	-29.4928	-25.3592
1.54364	0.503623	0.491141	0.503153		2.34525	0.272761	0.417509	0.257344		-1.75468	-1.77831	-0.752169		-29.5271	-29.6001	-25.1199
1.56069	0.410932	0.364306	0.394509		2.37116	0.202086	0.340978	0.187371		-1.78349	-1.7157	-0.783824		-29.5899	-29.5916	-24.9417
1.57775	0.334464	0.272854	0.324201		2.39707	0.181839	0.297477	0.169596		-1.73973	-1.71289	-0.920224		-29.5751	-29.5314	-24.8443
1.59481	0.299662	0.220337	0.279981		2.42299	0.201245	0.299423	0.193771		-1.73569	-1.7455	-0.665515		-29.6136	-29.5909	-24.9703
1.61186	0.301542	0.210903	0.282484		2.4489	0.257483	0.328954	0.254097		-1.717	-1.78199	-0.89393		-29.5481	-29.5656	-25.0932
1.62892	0.360651	0.268034	0.34152		2.47482	0.338288	0.378223	0.333334		-1.70193	-1.79789	-0.77416		-29.5423	-29.5784	-25.0403
1.64598	0.487498	0.387806	0.461402		2.50073	0.429071	0.441403	0.428714		-1.72832	-1.78081	-0.690307		-29.5293	-29.5373	-25.0653
1.66304	0.677146	0.574787	0.657606		2.52665	0.514688	0.512681	0.516184		-1.70965	-1.77609	-0.676176		-29.535	-29.604	-24.9068
1.68009	0.934932	0.836172	0.913049		2.55256	0.587546	0.575024	0.597712		-1.79329	-1.74879	-0.739154		-29.5579	-29.5105	-25.1292
1.69715	1.24607	1.16361	1.22954		2.57847	0.637449	0.635222	0.650085		-1.76264	-1.78222	-0.728278		-29.5455	-29.5639	-25.0502
1.71421	1.57358	1.53249	1.56981		2.60439	0.668629	0.68768	0.681131		-1.75063	-1.82397	-0.755165		-29.5742	-29.5336	-25.0676
1.73126	1.91201	1.91446	1.90814		2.6303	0.700854	0.737369	0.691359		-1.77743	-1.77646	-0.84853		-29.4966	-29.5786	-25.2447
1.74832	2.17289	2.24532	2.20538		2.65622	0.715022	0.778908	0.716419		-1.77876	-1.80821	-0.843632		-29.4552	-29.5945	-25.0742
1.76538	2.36783	2.49541	2.39573		2.68213	0.763551	0.828198	0.762518		-1.73741	-1.78313	-0.710512		-29.557	-29.6243	-25.1479
1.78243	2.43684	2.61615	2.47168		2.70805	0.835217	0.874379	0.835151		-1.78507	-1.79851	-0.824559		-29.4933	-29.5772	-25.0552
1.79949	2.38083	2.59688	2.43245		2.73396	0.937104	0.918628	0.933158		-1.77163	-1.75462	-0.758683		-29.5347	-29.6001	-24.9736
1.81655	2.22559	2.42654	2.27619		2.75988	1.03849	0.955906	1.04602		-1.7501	-1.805	-0.895933		-29.5267	-29.5826	-25.0034
1.8336	1.98367	2.12448	2.00754		2.78579	1.12956	0.979652	1.13045		-1.74221	-1.79444	-0.819788		-29.54	-29.6149	-25.3083
1.85066	1.68776	1.78159	1.69799		2.8117	1.15408	0.975298	1.16623		-1.74576	-1.81426	-0.758697		-29.5485	-29.5328	-24.9543
1.86772	1.38707	1.40567	1.38486		2.83762	1.12906	0.948823	1.12968		-1.8114	-1.74468	-0.82414		-29.5586	-29.5199	-25.0756
1.88477	1.0986	1.06304	1.10065		2.86353	1.02143	0.903487	1.03142		-1.76533	-1.80748	-0.874445		-29.5505	-29.5885	-24.941
1.90183	0.8715	0.790177	0.851413		2.88945	0.88865	0.837615	0.888548		-1.75033	-1.73133	-0.727925		-29.611	-29.5792	-25.2224
1.91889	0.704615	0.591462	0.680382		2.91536	0.740285	0.782231	0.734105		-1.76214	-1.73764	-0.860475		-29.544	-29.5787	-25.4536
1.93594	0.610515	0.485914	0.58448		2.94128	0.619262	0.74622	0.599149		-1.70951	-1.75319	-0.732614		-29.5672	-29.5685	-25.0012
1.953	0.57745	0.455451	0.55447		2.96719	0.553896	0.73092	0.536323		-1.73084	-1.80163	-0.642898		-29.5353	-29.4978	-24.8009
1.97006	0.609014	0.496729	0.58778		2.9931	0.563856	0.7694	0.54299		-1.7494	-1.7365	-0.821292		-29.5974	-29.5661	-25.3217
1.98711	0.672712	0.588037	0.655638		3.01902	0.659379	0.849879	0.63944		-1.71964	-1.68881	-0.830628		-29.5609	-29.5744	-25.2672
2.00417	0.756903	0.704026	0.746592		3.04493	0.827367	0.973923	0.816423		-1.74028	-1.7481	-0.879861		-29.5002	-29.5566	-24.8284
2.02123	0.838788	0.823811	0.832728		3.07085	1.05313	1.11414	1.03908		-1.74086	-1.75224	-0.901328		-29.5641	-29.5499	-25.3124
2.03828	0.898055	0.921241	0.907163		3.09676	1.28972	1.27676	1.30072		-1.78042	-1.72825	-0.83906		-29.5787	-29.5792	-25.3378
2.05534	0.92945	0.978341	0.93473		3.12268	1.52086	1.42617	1.53922		-1.69861	-1.77213	-0.969603		-29.5552	-29.5533	-25.1975
2.0724	0.919711	0.985655	0.926723		3.14859	1.70814	1.55104	1.72381		-1.71704	-1.75923	-0.72965		-29.5628	-29.536	-25.0905
2.08945	0.883072	0.945773	0.892292		3.1745	1.80808	1.6267	1.82636		-1.71083	-1.79446	-0.786973		-29.5789	-29.5648	-25.0172
2.10651	0.824341	0.861655	0.824987		3.20042	1.83366	1.6776	1.84985		-1.72417	-1.7772	-0.656481		-29.5723	-29.5435	-25.2471
2.12357	0.761326	0.747528	0.754492		3.22633	1.78845	1.66991	1.80827		-1.7444	-1.72041	-0.929341		-29.5759	-29.5538	-25.0244
2.14062	0.707312	0.650653	0.69307		3.25225	1.70759	1.62484	1.70963		-1.73946	-1.77085	-0.806923		-29.5451	-29.5647	-25.1076
2.15768	0.673791	0.577883	0.660184		3.27816	1.59904	1.55767	1.59775		-1.80527	-1.80165	-0.783839		-29.5252	-29.5778	-25.298
2.17474	0.681916	0.556088	0.655935		3.30408	1.48125	1.46431	1.4834		-1.79273	-1.74548	-0.736316		-29.4957	-29.5313	-25.3249
2.19179	0.724989	0.597809	0.707193		3.32999	1.36478	1.36087	1.37553		-1.75167	-1.75424	-0.81059		-29.5504	-29.5338	-25.3712
2.20885	0.811838	0.702435	0.794027		3.3559	1.24504	1.24948	1.25554		-1.72242	-1.79116	-0.635678		-29.5246	-29.5564	-24.8767
2.22591	0.926859	0.860257	0.913847		3.38182	1.12443	1.12241	1.13024		-1.76584	-1.77212	-0.939094		-29.567	-29.5727	-25.2684
2.24297	1.04856	1.0497	1.05733		3.40773	0.989193	1.00072	0.995199		-1.76199	-1.7779	-0.858484		-29.5566	-29.6114	-25.1386
2.26002	1.18383	1.25778	1.19011		3.43365	0.854698	0.890027	0.851704		-1.74359	-1.80353	-0.701525		-29.5335	-29.5322	-25.0744
2.27708	1.27719	1.43174	1.31011		3.45956	0.723922	0.787907	0.72014		-1.7683	-1.79707	-0.874731		-29.4934	-29.5887	-25.0682
2.29414	1.34463	1.54883	1.38002		3.48548	0.624908	0.708804	0.610626		-1.74873	-1.77574	-1.07002		-29.5357	-29.5384	-25.2004
2.31119	1.3686	1.57701	1.40896		3.51139	0.557421	0.661339	0.543436		-1.77019	-1.74708	-0.848868		-29.5717	-29.5673	-24.9311
2.32825	1.32777	1.52984	1.36914		3.5373	0.543484	0.634889	0.524246		-1.75437	-1.75468	-0.763992		-29.5282	-29.5627	-25.2247
2.34531	1.24478	1.39407	1.28148		3.56322	0.571078	0.651063	0.55815		-1.75536	-1.76656	-0.794575		-29.5767	-29.5786	-24.8463
2.36236	1.12843	1.21761	1.14992		3.58913	0.638529	0.690057	0.623403		-1.77703	-1.79656	-0.816992		-29.5527	-29.5605	-25.3785
2.37942	0.998396	1.01574	1.00908		3.61505	0.732462	0.760284	0.72134		-1.72154	-1.81999	-0.843288		-29.5367	-29.543	-25.1562
2.39648	0.862029	0.815348	0.857588		3.64096	0.834443	0.834534	0.830609		-1.70873	-1.78428	-0.862913		-29.5134	-29.5763	-25.0967
2.41353	0.737038	0.650424	0.720273		3.66688	0.943603	0.926968	0.943981		-1.74687	-1.80257	-0.863349		-29.4946	-29.5428	-24.8985
2.43059	0.635047	0.530314	0.618748		3.69279	1.04292	1.01333	1.04542		-1.75258	-1.74683	-0.860948		-29.5301	-29.5487	-24.9136
2.44765	0.566335	0.454064	0.542248		3.7187	1.13658	1.09474	1.13639		-1.74733	-1.75702	-0.984135		-29.5604	-29.5252	-25.179
2.4647	0.520449	0.428758	0.501056		3.74462	1.21167	1.16735	1.21926		-1.77055	-1.77717	-0.703572		-29.5565	-29.5459	-25.1407
2.48176	0.500178	0.429974	0.482959		3.77053	1.26871	1.20614	1.27657		-1.75919	-1.73863	-0.635442		-29.5606	-29.5486	-25.1395
2.49882	0.491273	0.448942	0.482924		3.79645	1.29572	1.22398	1.31196		-1.72364	-1.77351	-0.936226		-29.5202	-29.5569	-25.3069
2.51587	0.496875	0.471235	0.484137		3.82236	1.28462	1.21748	1.29962		-1.73261	-1.79648	-0.767584		-29.5193	-29.5983	-25.1127
2.53293	0.515068	0.490355	0.505797		3.84828	1.23988	1.18854	1.256		-1.74596	-1.77323	-0.65085		-29.4868	-29.5374	-25.0646
2.54999	0.546134	0.50477	0.53484		3.87419	1.17035	1.14268	1.17493		-1.72597	-1.78258	-0.814975		-29.5534	-29.5943	-25.0005
2.56704	0.595792	0.526464	0.579484		3.9001	1.0791	1.09008	1.07892		-1.72858	-1.76546	-0.846242		-29.5395	-29.5521	-25.3142
2.5841	0.670429	0.577167	0.65782		3.92602	1.00023	1.04241	0.988423		-1.77622	-1.75384	-0.783804		-29.5267	-29.5495	-25.3163
2.60116	0.78572	0.660793	0.758817		3.95193	0.94335	1.00605	0.922832		-1.76543	-1.76908	-0.796981		-29.5947	-29.5529	-24.9225
2.61821	0.936627	0.807803	0.911952		3.97785	0.924835	0.994381	0.90563		-1.76578	-1.75937	-0.759302		-29.5223	-29.5836	-25.0824
2.63527	1.12542	1.01178	1.10317		4.00376	0.946358	1.00404	0.937298		-1.79845	-1.7506	-0.605678		-29.5066	-29.5303	-24.9929
2.65233	1.33649	1.2686	1.32291		4.02968	0.995766	1.02433	0.994515		-1.74351	-1.80171	-0.664299		-29.5324	-29.5452	-24.9884
2.66938	1.55394	1.55885	1.55938		4.05559	1.0559	1.05626	1.06344		-1.78819	-1.78374	-0.832115		-29.5821	-29.5327	-24.6966
2.68644	1.74799	1.8414	1.76555		4.0815	1.10586	1.07906	1.12742		-1.69432	-1.7845	-0.689265		-29.5815	-29.5681	-24.8517
2.7035	1.9041	2.08042	1.93366		4.10742	1.13621	1.08805	1.15814		-1.73831	-1.73528	-0.685052		-29.5617	-29.5486	-25.1613
2.72055	1.99044	2.22705	2.03156		4.13333	1.13391	1.0792	1.15308		-1.75	-1.72744	-0.850911		-29.5108	-29.571	-24.8118
2.73761	1.99639	2.26194	2.03935		4.15925	1.10178	1.04074	1.11601		-1.76914	-1.74239	-0.752577		-29.533	-29.5689	-25.4126
2.75467	1.9202	2.17235	1.96627		4.18516	1.03472	0.982093	1.04269		-1.73705	-1.81068	-0.791998		-29.544	-29.5593	-25.1367
2.77173	1.78076	1.97133	1.82164		4.21108	0.942471	0.907394	0.947423		-1.69904	-1.81057	-0.704077		-29.5483	-29.5689	-25.0944
2.78878	1.59489	1.69876	1.61759		4.23699	0.84278	0.821947	0.838107		-1.74761	-1.7552	-0.782989		-29.5461	-29.5727	-25.2793
2.80584	1.37513	1.39354	1.3807		4.26291	0.736694	0.734176	0.730042		-1.74546	-1.78622	-0.721841		-29.5239	-29.5478	-24.9766
2.8229	1.15271	1.10356	1.15042		4.28882	0.63348	0.650888	0.625181		-1.78543	-1.79638	-0.82038		-29.5536	-29.571	-25.1727
2.83995	0.947719	0.848201	0.934626		4.31473	0.540912	0.576979	0.528114		-1.79532	-1.79246	-0.881106		-29.5539	-29.5624	-24.97
2.85701	0.770738	0.656951	0.753675		4.34065	0.475229	0.523552	0.461025		-1.76271	-1.78638	-0.852921		-29.5227	-29.5664	-25.2398
2.87407	0.6384	0.518	0.610692		4.36656	0.433782	0.491792	0.418811		-1.72785	-1.81015	-0.787016		-29.5731	-29.5414	-25.0727
2.89112	0.536572	0.426229	0.514958		4.39248	0.420144	0.482777	0.408948		-1.79883	-1.76862	-0.828397		-29.5579	-29.5336	-25.2925
2.90818	0.481462	0.382355	0.457036		4.41839	0.440284	0.499923	0.426743		-1.80397	-1.82047	-0.884438		-29.5272	-29.5295	-24.975
2.92524	0.456663	0.365471	0.435167		4.44431	0.489964	0.535552	0.478147		-1.7476	-1.79741	-0.846118		-29.5783	-29.5422	-25.148
2.94229	0.46546	0.376308	0.443388		4.47022	0.558084	0.589127	0.55355		-1.78308	-1.79003	-0.696575		-29.6103	-29.5372	-25.1738
2.95935	0.504254	0.411258	0.484726		4.49613	0.642074	0.656885	0.638982		-1.71538	-1.81539	-0.852037		-29.5973	-29.5857	-25.0172
2.97641	0.569735	0.476462	0.551631		4.52205	0.734437	0.729903	0.73248		-1.75956	-1.77015	-0.730415		-29.5878	-29.5481	-25.0934
2.99346	0.661773	0.580389	0.641626		4.54796	0.815025	0.801207	0.824685		-1.71479	-1.75908	-0.847434		-29.5938	-29.5931	-25.0675
3.01052	0.769879	0.708352	0.758155		4.57388	0.895134	0.872612	0.901833		-1.7301	-1.80145	-0.786341		-29.575	-29.5828	-25.3511
3.02758	0.886382	0.868781	0.882906		4.59979	0.954324	0.934437	0.957794		-1.75628	-1.74631	-0.834895		-29.5752	-29.5704	-25.041
3.04463	0.994429	1.02843	1.00595		4.62571	1.00249	0.998947	1.00676		-1.77768	-1.79975	-0.639068		-29.5505	-29.5744	-25.3106
3.06169	1.10123	1.18159	1.11566		4.65162	1.04353	1.05708	1.03993		-1.7706	-1.81123	-0.927798		-29.5464	-29.5143	-25.3131
3.07875	1.17476	1.29909	1.20012		4.67753	1.09137	1.13094	1.08242		-1.79417	-1.78711	-0.793174		-29.5161	-29.5081	-25.0807
3.0958	1.22339	1.3634	1.24917		4.70345	1.15819	1.21114	1.1458		-1.74315	-1.74279	-0.64219		-29.514	-29.485	-25.2294
3.11286	1.23427	1.371	1.26271		4.72936	1.26059	1.30706	1.24066		-1.81437	-1.84679	-0.873862		-29.5511	-29.4498	-25.4866
3.12992	1.22093	1.31955	1.24145		4.75528	1.38958	1.42033	1.37431		-1.76743	-1.8109	-0.84112		-29.5623	-29.5623	-24.7593
3.14697	1.18482	1.23999	1.20283		4.78119	1.53661	1.53924	1.53045		-1.76689	-1.76805	-0.800808		-29.5381	-29.6133	-25.2897
3.16403	1.1373	1.14054	1.14372		4.80711	1.68944	1.65321	1.69799		-1.78247	-1.80496	-0.827493		-29.5749	-29.5537	-25.1075
3.18109	1.08554	1.05026	1.08238		4.83302	1.82242	1.7462	1.84188		-1.77921	-1.76769	-0.765354		-29.5475	-29.583	-25.3033
3.19814	1.03501	0.994218	1.03079		4.85893	1.91388	1.80912	1.94228		-1.76344	-1.75279	-0.651527		-29.5328	-29.5847	-25.0517
3.2152	0.993344	0.955648	0.987063		4.88485	1.94737	1.83026	1.98347		-1.75925	-1.78908	-0.673463		-29.5341	-29.603	-25.2918
3.23226	0.954703	0.935586	0.95784		4.91076	1.91702	1.80807	1.95424		-1.71263	-1.76081	-0.886479		-29.5289	-29.6233	-24.9933
3.24931	0.931711	0.934107	0.92944		4.93668	1.83088	1.73126	1.85683		-1.74833	-1.76663	-0.763171		-29.5944	-29.569	-25.2115
3.26637	0.904819	0.925844	0.910134		4.96259	1.68596	1.61305	1.70825		-1.75103	-1.78064	-0.772625		-29.5916	-29.6185	-25.3327
3.28343	0.886422	0.904201	0.887979		4.98851	1.50594	1.46009	1.51707		-1.72815	-1.76829	-0.904586		-29.5128	-29.5393	-25.31
3.30049	0.867265	0.875682	0.869695		5.01442	1.30433	1.29526	1.30825		-1.79289	-1.71832	-0.731314		-29.5536	-29.5522	-25.1544
3.31754	0.847974	0.840811	0.851635		5.04033	1.1008	1.11936	1.09637		-1.75305	-1.76397	-0.805933		-29.5445	-29.5538	-25.2214
3.3346	0.8393	0.812264	0.83667		5.06625	0.909027	0.955389	0.897364		-1.76533	-1.82347	-0.735059		-29.5366	-29.4981	-25.1551
3.35166	0.833105	0.801385	0.82798		5.09216	0.744548	0.804209	0.726445		-1.7202	-1.80886	-0.711132		-29.5531	-29.5431	-25.2621
3.36871	0.832955	0.800143	0.825997		5.11808	0.616895	0.681666	0.594797		-1.74453	-1.74155	-0.75022		-29.5475	-29.5674	-25.4874
3.38577	0.836165	0.815553	0.827725		5.14399	0.524151	0.588687	0.505134		-1.73399	-1.75297	-0.715955		-29.5829	-29.58	-25.1694
3.40283	0.835939	0.831476	0.829826		5.16991	0.469115	0.525205	0.450596		-1.77512	-1.75286	-0.777422		-29.5653	-29.5741	-25.0476
3.41988	0.838686	0.842028	0.832864		5.19582	0.443099	0.48935	0.431128		-1.76506	-1.73184	-0.848348		-29.5342	-29.5735	-25.3176
3.43694	0.835146	0.843445	0.82755		5.22174	0.440562	0.475863	0.431213		-1.71948	-1.78084	-0.804744		-29.5649	-29.5791	-25.145
3.454	0.826211	0.82774	0.822256		5.24765	0.452883	0.48308	0.447565		-1.76995	-1.78244	-0.877483		-29.5363	-29.5525	-25.1131
3.47105	0.822547	0.807039	0.816479		5.27356	0.480811	0.506624	0.473718		-1.76596	-1.74635	-0.85966		-29.5207	-29.5314	-25.1001
3.48811	0.820781	0.791713	0.809651		5.29948	0.516596	0.542562	0.508789		-1.74564	-1.77722	-0.748799		-29.5357	-29.5389	-25.1271
3.50517	0.825103	0.783712	0.81593		5.32539	0.56818	0.596138	0.560158		-1.74489	-1.77169	-0.749553		-29.508	-29.5948	-25.2341
3.52222	0.845053	0.791656	0.829412		5.35131	0.63398	0.663447	0.621775		-1.69434	-1.73681	-0.932502		-29.5263	-29.5164	-25.0991
3.53928	0.871768	0.819297	0.857963		5.37722	0.71764	0.741974	0.708232		-1.75918	-1.79473	-0.806697		-29.5395	-29.5697	-25.1388
3.55634	0.91838	0.860735	0.904076		5.40313	0.811656	0.828195	0.80652		-1.73067	-1.81881	-0.820516		-29.5312	-29.5737	-25.1954
3.57339	0.980717	0.91849	0.963419		5.42905	0.923545	0.916264	0.922672		-1.80065	-1.80785	-0.620211		-29.5451	-29.6238	-25.1708
3.59045	1.05943	0.989881	1.04506		5.45496	1.02508	1.00442	1.03458		-1.78641	-1.83974	-0.72498		-29.4973	-29.6018	-25.3023
3.60751	1.1559	1.08324	1.13844		5.48088	1.11836	1.08041	1.13514		-1.80889	-1.79416	-0.790918		-29.5775	-29.5735	-25.0997
3.62456	1.26236	1.20136	1.25117		5.50679	1.18635	1.13576	1.20974		-1.81945	-1.77072	-0.820382		-29.5635	-29.524	-25.0318
3.64162	1.3758	1.3462	1.37052		5.53271	1.22116	1.16635	1.24271		-1.82343	-1.74902	-0.827476		-29.5396	-29.5114	-25.2793
3.65868	1.48411	1.51467	1.49438		5.55862	1.22459	1.16672	1.24259		-1.76152	-1.70708	-0.832091		-29.5233	-29.5647	-25.0911
3.67573	1.58026	1.67402	1.60248		5.58454	1.18918	1.15062	1.20222		-1.7901	-1.78198	-0.854608		-29.5652	-29.6166	-25.0947
3.69279	1.64289	1.81143	1.68548		5.61045	1.13563	1.11991	1.13904		-1.84209	-1.71279	-0.832229		-29.5802	-29.4968	-25.4733
3.70985	1.67702	1.88825	1.72722		5.63636	1.07413	1.07563	1.07006		-1.78269	-1.69199	-0.769122		-29.5753	-29.5277	-25.4091
3.7269	1.65382	1.89646	1.70822		5.66228	1.01447	1.03473	0.998676		-1.82743	-1.69571	-0.723222		-29.5408	-29.5388	-25.3475
3.74396	1.57786	1.80382	1.63907		5.68819	0.966986	1.00506	0.952786		-1.79389	-1.73315	-0.721353		-29.5246	-29.543	-25.2668
3.76102	1.46354	1.63571	1.50794		5.71411	0.950068	0.990839	0.935351		-1.77165	-1.72071	-0.745155		-29.5208	-29.6005	-25.0633
3.77807	1.31231	1.4071	1.33331		5.74002	0.954651	0.990107	0.943109		-1.81309	-1.77311	-0.714222		-29.5376	-29.5575	-25.1934
3.79513	1.14605	1.15055	1.15013		5.76594	0.981561	1.00443	0.975982		-1.76521	-1.76891	-0.970335		-29.5275	-29.5296	-24.8932
3.81219	0.978556	0.895401	0.962709		5.79185	1.02404	1.02424	1.02521		-1.73089	-1.76708	-0.698283		-29.5674	-29.6012	-25.0587
3.82925	0.828578	0.685904	0.794798		5.81776	1.06271	1.04483	1.07134		-1.7334	-1.7387	-0.691715		-29.5044	-29.5395	-25.2139
3.8463	0.71147	0.524377	0.666261		5.84368	1.09331	1.06348	1.10477		-1.73915	-1.70737	-0.746981		-29.5099	-29.5611	-25.1947
3.86336	0.6331	0.430963	0.582867		5.86959	1.10022	1.06743	1.11741		-1.74577	-1.7618	-0.801909		-29.5378	-29.5543	-25.0302
3.88042	0.598471	0.406993	0.549964		5.89551	1.08876	1.056	1.10109		-1.75413	-1.78497	-0.930526		-29.5749	-29.5628	-25.1433
3.89747	0.603867	0.446846	0.564354		5.92142	1.058	1.03968	1.06402		-1.78489	-1.77505	-0.86631		-29.5719	-29.5367	-24.8682
3.91453	0.645876	0.539269	0.618613		5.94734	1.01692	1.01008	1.01699		-1.72926	-1.73199	-0.853291		-29.543	-29.5808	-25.3334
3.93159	0.710159	0.662256	0.697445		5.97325	0.975147	0.978874	0.968406		-1.76105	-1.73536	-0.913759		-29.5515	-29.5984	-25.3294
3.94864	0.782926	0.807221	0.786682		5.99916	0.936812	0.9496	0.926849		-1.71816	-1.7789	-0.754615		-29.5541	-29.6031	-25.0169
3.9657	0.853171	0.937176	0.874703		6.02508	0.909798	0.92345	0.899113		-1.74699	-1.80348	-0.76664		-29.5427	-29.6162	-25.112
3.98276	0.913544	1.03672	0.943558		6.05099	0.89238	0.901511	0.885717		-1.69735	-1.75108	-0.597762		-29.5039	-29.5363	-25.3787
3.99981	0.948177	1.09185	0.984424		6.07691	0.880668	0.88553	0.879529		-1.75419	-1.73532	-0.84547		-29.5175	-29.5581	-24.8246
4.01687	0.956947	1.09139	0.992534		6.10282	0.874928	0.872888	0.876547		-1.78825	-1.74	-0.852469		-29.5286	-29.5459	-25.0711
4.03393	0.938765	1.05076	0.971504		6.12874	0.86381	0.860468	0.866455		-1.79235	-1.81748	-0.909716		-29.5135	-29.5516	-25.233
4.05098	0.903885	0.965306	0.921792		6.15465	0.84611	0.847637	0.849979		-1.75918	-1.78155	-0.897131		-29.4867	-29.5663	-25.1475
4.06804	0.858418	0.864849	0.862929		6.18056	0.828596	0.83803	0.831709		-1.77376	-1.78481	-0.839407		-29.5077	-29.5767	-24.9969
4.0851	0.80492	0.768991	0.800579		6.20648	0.813194	0.828071	0.810951		-1.79562	-1.78702	-0.622185		-29.5341	-29.5958	-25.3079
4.10215	0.761528	0.689312	0.743433		6.23239	0.805682	0.828345	0.799041		-1.78971	-1.76987	-0.792531		-29.5076	-29.5321	-24.835
4.11921	0.733253	0.636755	0.709014		6.25831	0.81216	0.837795	0.801716		-1.77425	-1.81263	-0.867424		-29.5661	-29.5148	-25.1412
4.13627	0.72455	0.619671	0.700299		6.28422	0.836772	0.863832	0.824588		-1.77162	-1.73961	-0.785859		-29.5471	-29.5711	-24.8107
4.15332	0.736128	0.63827	0.712374		6.31014	0.87427	0.897748	0.865168		-1.73257	-1.78601	-0.521016		-29.5529	-29.5527	-25.3162
4.17038	0.767944	0.691318	0.747808		6.33605	0.927231	0.942706	0.919516		-1.75267	-1.802	-0.62267		-29.4869	-29.4899	-24.859
4.18744	0.816482	0.76578	0.801619		6.36197	0.99081	0.997314	0.984289		-1.74918	-1.73727	-0.825815		-29.5349	-29.6097	-25.1771
4.20449	0.872487	0.864046	0.867023		6.38788	1.05351	1.06052	1.05212		-1.73262	-1.79072	-0.811162		-29.5679	-29.5362	-24.964
4.22155	0.930264	0.9547	0.929485		6.41379	1.12294	1.1294	1.12133		-1.72654	-1.75144	-0.740057		-29.5241	-29.5578	-25.0444
4.23861	0.982991	1.03219	0.989613		6.43971	1.19652	1.20226	1.19042		-1.78494	-1.81527	-0.93554		-29.5572	-29.5504	-24.9948
4.25566	1.01792	1.08732	1.03309		6.46562	1.27029	1.27397	1.26611		-1.74613	-1.74958	-0.818904		-29.5584	-29.5311	-25.4005
4.27272	1.04681	1.11185	1.0596		6.49154	1.35053	1.351	1.34427		-1.74753	-1.80283	-0.749657		-29.5109	-29.5052	-25.145
4.28978	1.0621	1.11131	1.07208		6.51745	1.42954	1.41966	1.43342		-1.76985	-1.77035	-0.888188		-29.5404	-29.5303	-25.1934
4.30683	1.06696	1.0878	1.06951		6.54337	1.51252	1.48504	1.52254		-1.78184	-1.78434	-0.914424		-29.5553	-29.5624	-25.2931
4.32389	1.06918	1.05705	1.06334		6.56928	1.5755	1.52776	1.59593		-1.74237	-1.7929	-0.687314		-29.5359	-29.5857	-25.4131
4.34095	1.07177	1.03084	1.05906		6.59519	1.60621	1.54324	1.63702		-1.78979	-1.74076	-0.794725		-29.5237	-29.5349	-25.1353
4.358	1.07932	1.02103	1.06162		6.62111	1.59569	1.52485	1.63428		-1.71032	-1.74521	-0.867505		-29.5659	-29.5079	-25.2074
4.37506	1.09694	1.02767	1.07989		6.64702	1.54238	1.46988	1.57875		-1.75121	-1.79262	-0.510667		-29.5213	-29.4927	-24.9956
4.39212	1.1296	1.06255	1.11321		6.67294	1.43885	1.37688	1.47074		-1.80043	-1.78055	-0.838916		-29.5711	-29.5505	-24.9339
4.40917	1.17514	1.12315	1.16349		6.69885	1.29623	1.25741	1.31701		-1.76543	-1.77421	-0.634115		-29.5333	-29.5234	-25.3498
4.42623	1.22303	1.19827	1.21733		6.72477	1.13121	1.12232	1.13699		-1.80864	-1.7496	-0.700455		-29.5599	-29.5312	-25.0384
4.44329	1.27262	1.28974	1.27782		6.75068	0.963177	0.979158	0.951705		-1.72984	-1.79693	-0.759886		-29.5033	-29.537	-24.8302
4.46035	1.31531	1.37371	1.3307		6.77659	0.806508	0.845188	0.782999		-1.72557	-1.75322	-0.840509		-29.5054	-29.5931	-25.1941
4.4774	1.3487	1.44164	1.37386		6.80251	0.678393	0.733151	0.64685		-1.77774	-1.7778	-0.613394		-29.5355	-29.547	-25.3694
4.49446	1.3563	1.47383	1.39368		6.82842	0.587195	0.648434	0.555066		-1.71355	-1.77724	-0.776044		-29.5964	-29.5295	-25.083
4.51152	1.34941	1.47089	1.38059		6.85434	0.536576	0.597686	0.507069		-1.71582	-1.77468	-0.939288		-29.5684	-29.5582	-25.1234
4.52857	1.31961	1.42011	1.34484		6.88025	0.524702	0.579891	0.499238		-1.72516	-1.81764	-0.650633		-29.5652	-29.5985	-25.1362
4.54563	1.26769	1.33645	1.28724		6.90617	0.547388	0.589269	0.526528		-1.73626	-1.76814	-0.793895		-29.5939	-29.5603	-25.1299
4.56269	1.20192	1.23356	1.21537		6.93208	0.593542	0.623001	0.579821		-1.72202	-1.83093	-0.801354		-29.5533	-29.6106	-25.3528
4.57974	1.13558	1.12084	1.1359		6.95799	0.657404	0.673564	0.65177		-1.74143	-1.84067	-0.667664		-29.5479	-29.5132	-25.3183
4.5968	1.07072	1.02157	1.06436		6.98391	0.729484	0.733581	0.730268		-1.78575	-1.77882	-0.686072		-29.5774	-29.5469	-25.2578
4.61386	1.0151	0.944589	1.00309		7.00982	0.80762	0.795016	0.811411		-1.78479	-1.77409	-0.8004		-29.6039	-29.5265	-25.317
4.63091	0.97539	0.900087	0.95827		7.03574	0.873903	0.853825	0.886384		-1.79169	-1.78598	-0.691803		-29.538	-29.5948	-25.0634
4.64797	0.949147	0.881565	0.932973		7.06165	0.925777	0.897633	0.94503		-1.74307	-1.84443	-0.798505		-29.4887	-29.5737	-24.976
4.66503	0.939172	0.89092	0.923415		7.08757	0.959555	0.926378	0.982538		-1.74495	-1.7544	-0.730166		-29.5089	-29.5792	-25.207
4.68208	0.934511	0.910961	0.925596		7.11348	0.969606	0.936189	0.991582		-1.74208	-1.75895	-0.909143		-29.5469	-29.502	-25.1197
4.69914	0.936016	0.939534	0.935439		7.13939	0.955321	0.929347	0.972302		-1.83041	-1.72179	-0.822303		-29.5473	-29.5662	-25.2982
4.7162	0.941021	0.965311	0.941796		7.16531	0.925342	0.912351	0.931651		-1.7527	-1.79844	-0.791044		-29.5526	-29.5842	-25.2274
4.73325	0.937179	0.971074	0.94223		7.19122	0.882936	0.885137	0.879392		-1.78128	-1.74947	-0.852703		-29.5126	-29.6034	-25.2491
4.75031	0.925638	0.965255	0.930472		7.21714	0.844381	0.862828	0.829962		-1.76086	-1.79716	-0.713467		-29.5466	-29.6131	-25.0194
4.76737	0.911602	0.936128	0.913506		7.24305	0.819952	0.850824	0.797865		-1.79775	-1.76245	-0.887549		-29.5529	-29.5513	-25.0397
4.78442	0.893228	0.900296	0.890326		7.26897	0.819688	0.854198	0.794152		-1.74035	-1.78474	-0.770409		-29.4886	-29.5721	-25.1065
4.80148	0.868322	0.856576	0.865493		7.29488	0.840947	0.875349	0.823104		-1.78932	-1.74027	-0.76556		-29.497	-29.573	-25.1061
4.81854	0.84815	0.820929	0.842985		7.3208	0.888602	0.912699	0.873832		-1.75699	-1.79326	-0.834275		-29.5349	-29.5648	-25.3216
4.83559	0.83208	0.796549	0.825734		7.34671	0.949514	0.961221	0.94813		-1.77439	-1.73221	-0.893808		-29.5209	-29.5613	-25.0334
4.85265	0.821501	0.786367	0.815888		7.37262	1.02072	1.01738	1.02473		-1.70888	-1.78499	-0.885126		-29.5011	-29.5114	-25.1516
4.86971	0.818824	0.794276	0.816062		7.39854	1.08751	1.07311	1.09444		-1.75036	-1.71079	-0.850609		-29.5609	-29.5364	-24.6679
4.88676	0.817689	0.811873	0.817566		7.42445	1.14094	1.12127	1.153		-1.71545	-1.7828	-0.789734		-29.5897	-29.5445	-25.2855
4.90382	0.820201	0.834178	0.826629		7.45037	1.18237	1.15869	1.19514		-1.74118	-1.73443	-0.692964		-29.5959	-29.589	-25.3911
4.92088	0.817523	0.854276	0.829843		7.47628	1.20741	1.18361	1.21676		-1.72558	-1.78748	-0.70639		-29.5167	-29.5696	-24.9396
4.93793	0.817082	0.860234	0.825397		7.5022	1.21672	1.1953	1.22803		-1.76822	-1.84361	-0.720621		-29.5427	-29.5842	-25.124
4.95499	0.803372	0.849992	0.815811		7.52811	1.21043	1.19098	1.22357		-1.75102	-1.76128	-0.862812		-29.5639	-29.5619	-25.2968
4.97205	0.792298	0.818618	0.798321		7.55402	1.19587	1.17478	1.20686		-1.76162	-1.78753	-0.805299		-29.5223	-29.5574	-24.8865
4.98911	0.773198	0.776287	0.773652		7.57994	1.1657	1.14949	1.17547		-1.77875	-1.76085	-0.709869		-29.5049	-29.5761	-25.1979
5.00616	0.762657	0.728198	0.751334		7.60585	1.1241	1.11216	1.1321		-1.7517	-1.75963	-0.846657		-29.5757	-29.5911	-25.3344
5.02322	0.757715	0.688457	0.742174		7.63177	1.07747	1.07316	1.07978		-1.7787	-1.7857	-0.872802		-29.5539	-29.5956	-25.4301
5.04028	0.771428	0.674531	0.743658		7.65768	1.02622	1.02992	1.02275		-1.77641	-1.82748	-0.757612		-29.4977	-29.5852	-25.3725
5.05733	0.796525	0.691132	0.770805		7.6836	0.979053	0.989932	0.970508		-1.72891	-1.74974	-0.734687		-29.4813	-29.5715	-25.0221
5.07439	0.845182	0.749947	0.820552		7.70951	0.939182	0.959156	0.927188		-1.75184	-1.73244	-0.788247		-29.5068	-29.5123	-25.4487
5.09145	0.903705	0.841427	0.887063		7.73542	0.915852	0.938813	0.900423		-1.76957	-1.76454	-0.879115		-29.5389	-29.5088	-25.2755
5.1085	0.972563	0.957916	0.965555		7.76134	0.904812	0.932408	0.890486		-1.78086	-1.76015	-0.819048		-29.5392	-29.5526	-25.4104
										-1.74993	-1.78554	-0.759711		-29.5604	-29.5228	-25.2013
										-1.75367	-1.84207	-0.771602		-29.5003	-29.6546	-24.8578
										-1.7663	-1.7076	-0.740254		-29.5709	-29.5233	-25.348
										-1.76399	-1.79876	-0.688578		-29.5462	-29.5469	-25.2509
										-1.74301	-1.75806	-0.761985		-29.5109	-29.5464	-25.1318
										-1.74211	-1.7515	-0.788361		-29.5216	-29.5374	-25.1399
										-1.75139	-1.778	-0.747477		-29.5614	-29.5777	-25.157
										-1.7551	-1.68396	-0.926731		-29.5766	-29.578	-25.537
										-1.77807	-1.74746	-0.89467		-29.5937	-29.5663	-25.1121
										-1.78152	-1.75601	-0.756052		-29.5606	-29.5552	-25.0662
										-1.78346	-1.73754	-0.802127		-29.5657	-29.5598	-25.2438
										-1.75081	-1.73317	-0.661028		-29.5402	-29.5257	-25.2113
										-1.7823	-1.71254	-0.862277		-29.5698	-29.5266	-25.1849
										-1.77383	-1.71682	-0.886978		-29.5717	-29.5196	-25.1581
										-1.72319	-1.77177	-0.795352		-29.5887	-29.5719	-25.1778
										-1.76006	-1.75038	-0.918238		-29.5555	-29.548	-25.2423
										-1.74893	-1.77397	-0.856312		-29.5925	-29.5194	-25.4965
										-1.7573	-1.87145	-0.889083		-29.6579	-29.5666	-25.0311
										-1.75578	-1.76529	-0.729843		-29.6239	-29.5557	-25.096
										-1.7766	-1.76777	-0.730977		-29.6302	-29.5576	-25.0527
										-1.75515	-1.76603	-0.788218		-29.5793	-29.514	-25.1313
										-1.78768	-1.796	-0.729788		-29.5525	-29.5211	-25.1858
										-1.79452	-1.77868	-0.88387		-29.6032	-29.5357	-25.3437
										-1.77845	-1.78076	-0.743987		-29.5638	-29.5567	-25.1219
										-1.83185	-1.81419	-0.728158		-29.5072	-29.5276	-25.3395
										-1.73926	-1.82002	-0.954587		-29.6062	-29.4869	-25.1585
										-1.72504	-1.75107	-0.7546		-29.5424	-29.5407	-25.127
										-1.7517	-1.79299	-0.695101		-29.557	-29.53	-24.9592
										-1.75893	-1.77968	-0.881225		-29.5591	-29.5211	-25.1986
										-1.72866	-1.7832	-0.837378		-29.5228	-29.5836	-25.5342
										-1.72353	-1.78109	-0.768207		-29.5541	-29.5576	-25.3281
										-1.71886	-1.77141	-0.710279		-29.5309	-29.581	-24.8767
										-1.73492	-1.7624	-0.702537		-29.5147	-29.5929	-25.1166
										-1.67067	-1.71386	-0.884225		-29.5387	-29.4996	-25.1593
										-1.68955	-1.75905	-0.754353		-29.4768	-29.5842	-25.2991
										-1.69942	-1.85649	-0.930692		-29.5389	-29.4722	-24.9483
										-1.70337	-1.73846	-0.706433		-29.5352	-29.6026	-25.2125
										-1.73809	-1.74603	-0.712679		-29.5165	-29.5498	-25.423
										-1.74992	-1.77539	-0.809204		-29.5216	-29.5679	-25.3528
										-1.71555	-1.76304	-0.657669		-29.5215	-29.5649	-25.0585
										-1.73893	-1.71756	-0.782156		-29.5475	-29.6169	-25.2503
										-1.77424	-1.76757	-0.69831		-29.5045	-29.5542	-25.2127
										-1.7308	-1.78915	-0.717739		-29.5509	-29.5203	-25.0503
										-1.746	-1.79361	-0.852353		-29.5578	-29.5518	-25.2697
										-1.71179	-1.75993	-0.944027		-29.5418	-29.5497	-25.0422
										-1.75641	-1.82519	-0.798435		-29.5609	-29.577	-24.9874
										-1.75584	-1.79693	-0.68156		-29.5958	-29.5546	-24.8207
										-1.75219	-1.80083	-0.821807		-29.5246	-29.6114	-25.2175
										-1.72326	-1.71581	-0.776019		-29.5783	-29.5698	-25.1021
										-1.75012	-1.726	-0.945839		-29.5374	-29.5779	-25.1613
										-1.72496	-1.75986	-0.694582		-29.5371	-29.5201	-25.1206
										-1.79559	-1.75172	-0.979376		-29.6216	-29.6035	-24.8165
										-1.80489	-1.84426	-0.948906		-29.5679	-29.5105	-25.1974
										-1.79702	-1.77437	-0.904267		-29.5406	-29.508	-25.0757
										-1.70746	-1.76397	-0.902145		-29.5122	-29.5744	-25.2276
										-1.76903	-1.78817	-0.577901		-29.5004	-29.5344	-25.2691
										-1.76263	-1.77205	-0.787109		-29.5578	-29.5969	-25.2992
										-1.72883	-1.82251	-0.768641		-29.5659	-29.5404	-25.3376
										-1.72207	-1.79455	-0.780253		-29.5723	-29.5757	-25.2313
										-1.73746	-1.79083	-0.742066		-29.5238	-29.6208	-24.8109
										-1.70201	-1.72959	-0.849788		-29.5243	-29.4934	-25.139
										-1.72062	-1.78871	-0.768532		-29.507	-29.5974	-25.1686
										-1.7576	-1.804	-0.881734		-29.531	-29.5392	-24.9657
										-1.72944	-1.75643	-0.785383		-29.5768	-29.5194	-25.1845
										-1.76151	-1.74378	-0.800858		-29.5393	-29.5635	-25.4454
										-1.79833	-1.76382	-0.946334		-29.4967	-29.535	-25.5428
										-1.74734	-1.75178	-0.834747		-29.5281	-29.5734	-24.9886
										-1.75447	-1.75718	-0.807093		-29.5089	-29.5378	-25.201
										-1.71144	-1.7835	-0.702565		-29.5368	-29.5438	-25.2919
										-1.72784	-1.78457	-0.717491		-29.527	-29.5162	-25.3652
										-1.72388	-1.72691	-0.694928		-29.5419	-29.5766	-24.9013
										-1.82402	-1.82145	-0.766583		-29.5673	-29.6221	-25.2595
										-1.75421	-1.77111	-0.779614		-29.5859	-29.5854	-25.4082
										-1.71424	-1.77516	-0.779913		-29.5451	-29.5873	-25.2256
										-1.71482	-1.84737	-0.76493		-29.547	-29.5197	-24.8056
										-1.69707	-1.78617	-0.821835		-29.5746	-29.6113	-25.1356
										-1.69139	-1.76915	-0.829952		-29.5799	-29.5908	-25.0004
										-1.73909	-1.77219	-0.926985		-29.5804	-29.5655	-25.325
										-1.75386	-1.80785	-0.934595		-29.5471	-29.5734	-24.8561
										-1.73065	-1.83123	-0.766307		-29.559	-29.5536	-25.3368
										-1.69154	-1.74618	-0.709661		-29.4648	-29.5207	-25.3583
										-1.77111	-1.77325	-0.71703		-29.5037	-29.5856	-25.2274
										-1.74314	-1.81251	-0.838374		-29.5248	-29.5468	-24.8379
										-1.75016	-1.76241	-0.692904		-29.528	-29.6543	-24.9565
										-1.76515	-1.76772	-0.859493		-29.5305	-29.5779	-25.1966
										-1.76223	-1.72463	-0.792036		-29.561	-29.5225	-25.0814
										-1.74133	-1.78295	-0.887437		-29.555	-29.5533	-25.3905
										-1.75698	-1.81031	-0.791972		-29.557	-29.5314	-25.4474
										-1.71815	-1.7866	-0.77978		-29.5883	-29.6472	-24.8955
										-1.74531	-1.82252	-0.848343		-29.5697	-29.5622	-25.1553
										-1.73298	-1.75131	-0.871214		-29.5659	-29.5817	-24.9917
										-1.73213	-1.7784	-0.806803		-29.5479	-29.6066	-25.0032
										-1.74567	-1.78008	-0.774133		-29.5694	-29.5971	-25.0785
										-1.7464	-1.7691	-0.769568		-29.5465	-29.5082	-25.0379
										-1.80535	-1.73421	-0.735908		-29.5105	-29.5806	-25.2601
										-1.73803	-1.75409	-0.622469		-29.5366	-29.6022	-25.0554
										-1.73641	-1.73532	-0.73071		-29.5397	-29.5894	-25.2723
										-1.69094	-1.75877	-0.803679		-29.5879	-29.5808	-25.447
										-1.73678	-1.82766	-0.782022		-29.5583	-29.5999	-25.0198
										-1.7593	-1.80847	-0.769383		-29.5714	-29.5731	-25.2349
										-1.77117	-1.72219	-0.648461		-29.6075	-29.5829	-25.2194
										-1.74975	-1.72281	-0.788016		-29.5996	-29.5857	-25.1734
										-1.75424	-1.7053	-0.846477		-29.6035	-29.5297	-25.1688
										-1.79993	-1.82744	-0.726131		-29.6104	-29.5419	-24.9281
										-1.76982	-1.72042	-0.75307		-29.5577	-29.5958	-25.1231
										-1.76835	-1.76603	-0.80694		-29.5323	-29.5877	-25.1986
										-1.76818	-1.74393	-0.741123		-29.5069	-29.5215	-25.115
										-1.7062	-1.78112	-0.761293		-29.5209	-29.5391	-25.198
										-1.73122	-1.78258	-0.785916		-29.5294	-29.6018	-25.572
										-1.69745	-1.73618	-0.764297		-29.5725	-29.5449	-24.728
										-1.736	-1.79226	-0.826099		-29.5758	-29.6137	-25.0436
										-1.78968	-1.75499	-0.681428		-29.6389	-29.6074	-24.9378
										-1.82725	-1.83134	-0.72828		-29.596	-29.5939	-25.2896
										-1.77377	-1.75527	-0.731969		-29.54	-29.5709	-25.3164
										-1.8128	-1.78556	-0.723221		-29.5451	-29.6008	-25.2442
										-1.76935	-1.74047	-0.728747		-29.574	-29.5712	-25.1639
										-1.7703	-1.72168	-1.00234		-29.5654	-29.5468	-25.1946
										-1.78218	-1.77445	-0.811867		-29.5466	-29.5348	-25.4357
										-1.77316	-1.75944	-0.688778		-29.5145	-29.5245	-25.7425
										-1.75544	-1.77755	-0.917761		-29.5965	-29.5491	-25.3566
										-1.76988	-1.74946	-0.889567		-29.5638	-29.594	-25.1336
										-1.78499	-1.77203	-0.81187		-29.5045	-29.5567	-25.2779
										-1.73626	-1.83165	-0.881648		-29.5389	-29.5681	-25.0287
										-1.79756	-1.77561	-0.777686		-29.5394	-29.5609	-25.4111
										-1.74628	-1.81127	-0.707522		-29.5442	-29.4994	-25.4408
										-1.77777	-1.81446	-0.70627		-29.5626	-29.5656	-25.0351
										-1.75478	-1.7369	-0.775933		-29.5401	-29.5726	-25.375
										-1.77222	-1.74766	-0.871419		-29.5371	-29.5955	-25.4874
										-1.7952	-1.76793	-0.667804		-29.558	-29.5402	-25.1931
										-1.75913	-1.72738	-0.915863		-29.5285	-29.5032	-25.0896
										-1.73572	-1.73569	-0.771992		-29.4703	-29.5131	-25.0532
										-1.82175	-1.7405	-0.695062		-29.5503	-29.5634	-25.0119
										-1.76888	-1.71575	-0.812588		-29.5266	-29.573	-25.0382
										-1.71638	-1.73243	-0.873561		-29.4799	-29.5887	-25.294
										-1.69251	-1.76288	-0.773979		-29.5357	-29.5552	-24.9176
										-1.70062	-1.76813	-0.810043		-29.5736	-29.5537	-25.1356
										-1.70703	-1.73142	-0.817292		-29.5621	-29.5568	-25.1923
										-1.70174	-1.80499	-0.85581		-29.5525	-29.572	-24.9298
										-1.75332	-1.73472	-0.610087		-29.5425	-29.5781	-25.4235
										-1.71773	-1.75045	-0.614992		-29.5123	-29.5445	-25.0715
										-1.7629	-1.83979	-0.911682		-29.5388	-29.5568	-25.1614
										-1.70379	-1.76342	-0.819085		-29.5652	-29.537	-25.3405
										-1.74277	-1.73136	-0.863308		-29.5999	-29.515	-25.2899
										-1.76109	-1.7879	-0.82291		-29.6292	-29.5664	-25.3174
										-1.78894	-1.82048	-0.871097		-29.6032	-29.5659	-24.985
										-1.75654	-1.78528	-0.779657		-29.6116	-29.5582	-24.9696
										-1.66744	-1.79414	-0.74826		-29.5409	-29.6007	-25.1906
										-1.76424	-1.778	-0.594516		-29.5628	-29.5655	-25.3217
										-1.73647	-1.78756	-0.69258		-29.5584	-29.5631	-24.9959
										-1.75588	-1.76939	-0.827936		-29.5448	-29.5919	-25.0185
										-1.73863	-1.73728	-0.757358		-29.5514	-29.4779	-24.988
										-1.73835	-1.7978	-0.810674		-29.5688	-29.5676	-25.1086
										-1.79481	-1.70709	-0.900867		-29.5513	-29.5738	-25.0984
										-1.7603	-1.81359	-0.814701		-29.5114	-29.5614	-25.3028
										-1.69599	-1.83492	-0.746161		-29.5015	-29.5665	-25.0859
										-1.74625	-1.80776	-0.855528		-29.4898	-29.5271	-25.1619
										-1.75841	-1.82239	-0.846987		-29.4933	-29.5869	-24.9704
										-1.713	-1.87304	-0.802091		-29.5158	-29.5594	-25.197
										-1.74893	-1.77489	-0.906097		-29.501	-29.536	-25.1953
										-1.73009	-1.785	-0.752008		-29.554	-29.4552	-25.0334
										-1.77912	-1.73083	-0.727383		-29.5663	-29.5697	-25.0158
										-1.7162	-1.76425	-0.915039		-29.5659	-29.5312	-25.131
										-1.72632	-1.78348	-0.843962		-29.5333	-29.5337	-25.0642
										-1.72952	-1.76774	-0.923228		-29.553	-29.5962	-25.1121
										-1.76594	-1.7957	-0.770729		-29.5582	-29.5354	-25.2513
										-1.73968	-1.7383	-0.866792		-29.5526	-29.5426	-25.0918
										-1.75657	-1.82752	-0.652896		-29.5687	-29.5585	-25.2961
										-1.72658	-1.7943	-0.758331		-29.5933	-29.5396	-25.483
										-1.75583	-1.80763	-0.723845		-29.5639	-29.5664	-25.2733
										-1.75369	-1.74582	-0.865482		-29.6062	-29.5495	-25.1419
										-1.76923	-1.74038	-0.81296		-29.5793	-29.509	-25.2366
										-1.77987	-1.78339	-0.730677		-29.5242	-29.5357	-25.047
										-1.75324	-1.79242	-0.861217		-29.5255	-29.5911	-25.1765
										-1.78947	-1.74885	-0.786244		-29.5487	-29.5231	-25.2212
										-1.76338	-1.8162	-0.840144		-29.5116	-29.5291	-25.1891
										-1.76537	-1.79516	-0.747344		-29.489	-29.6324	-25.0694
										-1.77557	-1.74997	-0.81205		-29.5583	-29.5852	-25.1171
										-1.7726	-1.7737	-0.627022		-29.5248	-29.579	-25.1292
										-1.81807	-1.80508	-0.704621		-29.525	-29.5229	-24.9883
										-1.75843	-1.77026	-0.660247		-29.4745	-29.52	-25.1783
										-1.74103	-1.76537	-0.738025		-29.4983	-29.581	-25.1869
										-1.74273	-1.78662	-0.813309		-29.523	-29.5339	-25.1863
										-1.77217	-1.79506	-0.721987		-29.5667	-29.5397	-25.1444
										-1.77115	-1.76855	-0.987482		-29.5921	-29.5302	-25.0559
										-1.70458	-1.74334	-0.810257		-29.52	-29.5184	-25.0375
										-1.72316	-1.74177	-0.879185		-29.5606	-29.5743	-25.1132
										-1.72639	-1.80943	-0.850373		-29.5566	-29.5794	-25.3865
										-1.73979	-1.82619	-0.877607		-29.5551	-29.5688	-25.2557
										-1.75225	-1.79503	-0.699897		-29.6313	-29.6001	-25.0736
										-1.73581	-1.77367	-0.765967		-29.5844	-29.5303	-25.2428
										-1.77839	-1.79241	-0.785743		-29.5526	-29.5417	-24.9409
										-1.70553	-1.72303	-0.884101		-29.5837	-29.5245	-25.4406
										-1.80168	-1.78211	-0.724313		-29.5173	-29.5842	-25.2606
										-1.7771	-1.79348	-0.801031		-29.4821	-29.5429	-25.0508
										-1.81525	-1.79523	-0.894184		-29.4998	-29.5156	-25.4387
										-1.81131	-1.83979	-0.80286		-29.4814	-29.5554	-25.2413
										-1.76659	-1.75488	-0.730455		-29.4986	-29.5598	-25.2163
										-1.77211	-1.70971	-0.738823		-29.4648	-29.4765	-25.1216
										-1.7614	-1.83232	-0.655855		-29.4774	-29.5852	-25.0571
										-1.74037	-1.75878	-0.954418		-29.5323	-29.539	-25.2324
										-1.73037	-1.74667	-1.03977		-29.5512	-29.5998	-25.2147
										-1.75632	-1.79809	-0.824389		-29.5852	-29.5801	-25.0192
										-1.72951	-1.78081	-0.713495		-29.5598	-29.5295	-25.4453
										-1.75015	-1.78883	-0.73226		-29.5712	-29.5814	-24.8386
										-1.78518	-1.72353	-0.755799		-29.5721	-29.5654	-24.87
										-1.76019	-1.72553	-0.779474		-29.5708	-29.5428	-25.1989
										-1.73739	-1.74211	-0.897929		-29.5753	-29.5892	-25.3015
										-1.78536	-1.78033	-0.92227		-29.5433	-29.464	-25.0393
										-1.76335	-1.82526	-0.725623		-29.5301	-29.573	-25.2429
										-1.76376	-1.745	-0.942386		-29.5385	-29.6181	-25.6767
										-1.7256	-1.77304	-0.710671		-29.5795	-29.5856	-25.4678
										-1.69442	-1.80139	-0.856729		-29.5495	-29.5814	-24.9289
										-1.75365	-1.8552	-0.783533		-29.51	-29.5505	-24.995
										-1.73868	-1.809	-0.727746		-29.557	-29.5811	-25.4183
										-1.72341	-1.74192	-0.752031		-29.5478	-29.5501	-25.27
										-1.75305	-1.76157	-0.657051		-29.5878	-29.547	-25.378
										-1.75479	-1.80743	-0.857025		-29.592	-29.5879	-25.3031
										-1.72859	-1.74453	-0.590082		-29.5621	-29.5133	-25.3078
										-1.73765	-1.78355	-0.723043		-29.4994	-29.5361	-25.4712
										-1.73842	-1.78463	-0.759125		-29.5257	-29.4928	-25.1959
										-1.79542	-1.77625	-0.703758		-29.5156	-29.5646	-25.5059
										-1.79831	-1.78201	-0.770755		-29.5046	-29.5782	-25.2632
										-1.78211	-1.73382	-0.785569		-29.5105	-29.5958	-25.0582
										-1.79608	-1.76042	-0.748973		-29.5674	-29.6088	-25.349
										-1.83702	-1.75124	-0.81103		-29.5238	-29.6002	-25.0269
										-1.81062	-1.70106	-0.773945		-29.5587	-29.5569	-24.98
										-1.75897	-1.77307	-0.821155		-29.5263	-29.5167	-25.127
										-1.74526	-1.76554	-0.806156		-29.54	-29.5625	-25.0812
										-1.78641	-1.77707	-0.770386		-29.5386	-29.5851	-25.3654
										-1.78899	-1.77502	-0.822716		-29.5451	-29.5663	-25.0916
										-1.70042	-1.73212	-0.701195		-29.5671	-29.6148	-25.5016
										-1.78678	-1.79255	-0.695184		-29.6219	-29.5717	-25.349
										-1.75724	-1.78268	-0.785204		-29.6133	-29.543	-25.0147
										-1.76205	-1.79869	-0.776437		-29.6235	-29.5577	-24.9977
										-1.77706	-1.76883	-0.779746		-29.5142	-29.4898	-25.2183
										-1.76937	-1.75616	-0.882544		-29.5136	-29.6008	-25.196
										-1.77798	-1.72582	-0.873307		-29.5553	-29.5817	-25.2457
										-1.79486	-1.76338	-0.771347		-29.5684	-29.5745	-25.1776
										-1.76635	-1.79972	-0.83669		-29.5611	-29.5152	-25.1568
										-1.80072	-1.75819	-0.811511		-29.5842	-29.5599	-25.3438
										-1.75734	-1.75819	-0.801705		-29.5617	-29.5243	-25.5257
										-1.71529	-1.76703	-0.778169		-29.5103	-29.5764	-25.2863
										-1.71758	-1.79639	-0.656145		-29.4919	-29.4672	-24.7576
										-1.70462	-1.82004	-0.742663		-29.5704	-29.5432	-25.377
										-1.73322	-1.74282	-0.771703		-29.4833	-29.5483	-25.0349
										-1.77387	-1.73483	-0.855048		-29.5445	-29.576	-25.1735
										-1.79786	-1.7829	-0.841103		-29.5231	-29.5551	-24.9649
										-1.71231	-1.78218	-0.952526		-29.5399	-29.6123	-25.359
										-1.70579	-1.74428	-0.864852		-29.545	-29.6072	-25.0217
										-1.75573	-1.75777	-0.679928		-29.5789	-29.6219	-25.0719
										-1.71945	-1.80452	-1.01455		-29.5406	-29.5196	-25.1792
										-1.76435	-1.78547	-0.7851		-29.56	-29.5942	-25.0912
										-1.77557	-1.72647	-0.843257		-29.6073	-29.5177	-25.0894
										-1.77518	-1.76495	-0.810298		-29.5913	-29.5974	-25.2821
										-1.73679	-1.7489	-0.863755		-29.5562	-29.5449	-25.0716
										-1.77747	-1.74662	-0.76204		-29.5844	-29.5708	-25.0296
										-1.78416	-1.75585	-0.656867		-29.5961	-29.5273	-25.3058
										-1.77882	-1.79891	-0.928217		-29.582	-29.5607	-25.4041
										-1.75068	-1.79419	-0.90141		-29.5624	-29.592	-25.176
										-1.78042	-1.76025	-0.696592		-29.5399	-29.5786	-25.0675
										-1.74155	-1.79164	-0.608011		-29.5399	-29.5977	-25.3913
										-1.75192	-1.74081	-0.786179		-29.5171	-29.5603	-25.2833
										-1.74828	-1.84052	-0.748111		-29.5188	-29.5659	-24.9222
										-1.76534	-1.76416	-0.830793		-29.5406	-29.5781	-25.1809
										-1.77279	-1.81122	-0.648089		-29.5374	-29.5707	-24.7427
										-1.74461	-1.74619	-0.666308		-29.5309	-29.6062	-24.8446
										-1.74069	-1.78345	-0.683922		-29.5838	-29.5469	-24.9586
										-1.71395	-1.76454	-0.82326		-29.5921	-29.5972	-25.0843
										-1.75248	-1.78499	-0.661765		-29.5315	-29.5908	-25.5104
										-1.74945	-1.77782	-0.703281		-29.5404	-29.582	-25.5231
										-1.75392	-1.75965	-0.714971		-29.5875	-29.5492	-25.1679
										-1.71543	-1.72432	-0.934813		-29.56	-29.544	-24.86
										-1.72343	-1.79964	-0.631841		-29.5414	-29.5837	-25.0754
										-1.75781	-1.79694	-0.711948		-29.5444	-29.5359	-25.3926
										-1.69603	-1.81888	-0.86501		-29.5593	-29.5717	-25.289
										-1.73219	-1.79442	-0.803256		-29.5507	-29.5665	-24.9532
										-1.69478	-1.78432	-0.562045		-29.5817	-29.5295	-25.4974
										-1.74604	-1.73902	-0.668591		-29.5223	-29.5191	-25.1636
										-1.76451	-1.76202	-0.945487		-29.5247	-29.6381	-25.2306
										-1.77204	-1.80432	-0.875264		-29.6061	-29.5066	-25.5945
										-1.76351	-1.79994	-0.707195		-29.5334	-29.5525	-25.0444
										-1.74032	-1.7532	-0.790195		-29.5456	-29.6089	-25.1211
										-1.74964	-1.73903	-0.886686		-29.5447	-29.5389	-25.2262
										-1.77416	-1.78181	-0.695792		-29.5368	-29.5558	-24.8996
										-1.7912	-1.74324	-0.735961		-29.5643	-29.5779	-25.3124
										-1.79604	-1.7343	-0.719676		-29.5224	-29.5465	-25.411
										-1.82554	-1.69789	-0.668109		-29.5058	-29.5683	-25.0305
										-1.79246	-1.78104	-0.744647		-29.5744	-29.5581	-25.356
										-1.77859	-1.79758	-0.7498		-29.5716	-29.5615	-25.0319
										-1.78809	-1.78896	-0.954603		-29.5831	-29.5401	-25.2972
										-1.70808	-1.75786	-0.891455		-29.5477	-29.5903	-25.1886
										-1.76621	-1.76734	-0.731943		-29.5839	-29.5252	-25.4547
										-1.72297	-1.79824	-0.842733		-29.5564	-29.5628	-24.6415
										-1.70142	-1.75163	-0.69584		-29.5523	-29.5367	-25.1924
										-1.7186	-1.75821	-0.866513		-29.5501	-29.5865	-25.1992
										-1.73335	-1.74239	-0.8298		-29.551	-29.5272	-25.0763
										-1.70331	-1.72632	-0.890616		-29.5213	-29.5332	-25.0707
										-1.73271	-1.74384	-0.841057		-29.5199	-29.5711	-25.1661
										-1.759	-1.76341	-0.912958		-29.5213	-29.6124	-24.9545
										-1.69978	-1.79519	-0.860315		-29.5422	-29.4973	-25.3824
										-1.7226	-1.72391	-0.849697		-29.5494	-29.5903	-25.2719
										-1.73456	-1.70568	-0.689055		-29.5072	-29.5306	-25.4275
										-1.79113	-1.8448	-0.829405		-29.5384	-29.5589	-25.1889
										-1.78546	-1.7398	-0.769961		-29.5112	-29.5666	-25.2239
										-1.74107	-1.78723	-0.750702		-29.5556	-29.5994	-24.9408
										-1.80046	-1.70837	-0.782998		-29.5558	-29.6002	-25.0603
										-1.80379	-1.76942	-0.865455		-29.5645	-29.5613	-25.0503
										-1.78725	-1.80058	-0.735324		-29.5355	-29.5251	-25.1392
										-1.72637	-1.79956	-1.03432		-29.5484	-29.5387	-25.1275
										-1.75846	-1.78624	-0.902876		-29.5333	-29.5894	-25.3028
										-1.68677	-1.77116	-0.752833		-29.534	-29.5564	-24.7935
										-1.73591	-1.77911	-0.74919		-29.5253	-29.5775	-25.063
										-1.71827	-1.7383	-0.760256		-29.5066	-29.5925	-24.9114
										-1.80733	-1.72343	-0.752236		-29.5247	-29.5297	-25.2523
										-1.7519	-1.75459	-0.888432		-29.5086	-29.5433	-25.0845
										-1.7508	-1.77254	-0.993329		-29.5414	-29.6007	-25.2091
										-1.73223	-1.72262	-0.850578		-29.5404	-29.5326	-24.9783
										-1.74404	-1.77896	-0.821864		-29.5795	-29.5013	-24.7984
										-1.73979	-1.7692	-0.77644		-29.5999	-29.5121	-25.2803
										-1.78675	-1.77554	-0.803663		-29.5576	-29.6136	-25.2979
										-1.75558	-1.74924	-0.524164		-29.6005	-29.5537	-25.0435
										-1.72977	-1.8295	-0.820953		-29.4964	-29.5302	-24.8733
										-1.77061	-1.76461	-0.784985		-29.5331	-29.557	-25.2644
										-1.79772	-1.81444	-0.702871		-29.5691	-29.4938	-25.0718
										-1.74096	-1.79602	-0.821938		-29.5458	-29.5575	-25.4149
										-1.74875	-1.80108	-0.635513		-29.53	-29.6171	-25.1226
										-1.74271	-1.76649	-0.889574		-29.5376	-29.5344	-25.1432
										-1.794	-1.79124	-0.901137		-29.5327	-29.5358	-25.3389
										-1.73291	-1.83725	-0.644637		-29.5115	-29.5551	-25.3548
										-1.71535	-1.81466	-0.708141		-29.5678	-29.5672	-25.0691
										-1.67158	-1.782	-0.870147		-29.5919	-29.5444	-25.1213
										-1.74901	-1.76992	-0.636493		-29.5412	-29.6055	-25.212
										-1.72413	-1.75804	-0.920235		-29.524	-29.6033	-25.0287
										-1.77003	-1.7565	-0.817703		-29.5329	-29.6045	-25.1538
										-1.69474	-1.75514	-0.806825		-29.5619	-29.5691	-24.8735
										-1.75202	-1.77603	-0.853139		-29.569	-29.5667	-24.8872
										-1.73844	-1.76208	-0.752834		-29.544	-29.576	-25.3783
										-1.74432	-1.81315	-0.820565		-29.5703	-29.487	-25.2422
										-1.75717	-1.82617	-0.839089		-29.5073	-29.518	-25.4529
										-1.78182	-1.78433	-0.908213		-29.5548	-29.547	-24.7599
										-1.76782	-1.80891	-0.863125		-29.5741	-29.5579	-25.3068
										-1.74423	-1.81862	-0.809609		-29.5603	-29.5766	-25.1838
										-1.76476	-1.78515	-0.855918		-29.5041	-29.5997	-25.2754
										-1.67971	-1.72657	-0.752299		-29.5662	-29.5873	-25.3257
										-1.7613	-1.78495	-0.80066		-29.5641	-29.5592	-25.2096
										-1.7913	-1.80012	-0.595575		-29.6118	-29.5215	-25.3947
										-1.72776	-1.79422	-0.797161		-29.5928	-29.5589	-25.0783
										-1.7535	-1.74412	-0.901184		-29.5489	-29.5582	-25.2434
										-1.80314	-1.84071	-0.649777		-29.5417	-29.5523	-25.1476
										-1.74626	-1.74539	-0.804576		-29.5323	-29.5452	-25.0178
										-1.80987	-1.76495	-0.783976		-29.5299	-29.6055	-25.5206
										-1.81269	-1.74184	-0.887203		-29.5609	-29.5825	-25.2036
										-1.77018	-1.76949	-0.751335		-29.534	-29.5669	-25.265
										-1.722	-1.84852	-0.963358		-29.5189	-29.5238	-25.1406
										-1.75107	-1.75056	-0.81223		-29.535	-29.6072	-25.4138
										-1.77689	-1.81389	-0.669097		-29.5459	-29.558	-25.0964
										-1.80834	-1.77136	-0.903764		-29.5002	-29.5458	-25.0544
										-1.78552	-1.75633	-0.825638		-29.5559	-29.6106	-25.2223
										-1.7655	-1.79283	-0.737385		-29.5677	-29.5846	-25.0786
										-1.71528	-1.73896	-0.78953		-29.5271	-29.6118	-25.5217
										-1.72501	-1.77879	-0.733875		-29.5116	-29.5553	-25.1671
										-1.73097	-1.79646	-0.77609		-29.4997	-29.5113	-25.2186
										-1.78695	-1.76185	-0.750337		-29.538	-29.5734	-25.0698
										-1.67237	-1.82315	-0.848664		-29.5604	-29.5868	-25.1251
										-1.72862	-1.77039	-0.763017		-29.5434	-29.5819	-25.1313
										-1.79883	-1.76605	-0.837391		-29.5438	-29.6426	-25.4182
										-1.76775	-1.81146	-0.853662		-29.5128	-29.5161	-25.1118
										-1.72009	-1.80428	-0.912397		-29.5637	-29.5188	-25.1912
										-1.76567	-1.77452	-0.810736		-29.4986	-29.493	-25.1831
										-1.79345	-1.72981	-0.730671		-29.5377	-29.5594	-24.989
										-1.79194	-1.84566	-0.681859		-29.5175	-29.4739	-25.4223
										-1.80681	-1.77944	-0.870778		-29.5	-29.5623	-25.333
										-1.71946	-1.77854	-0.921861		-29.517	-29.5351	-25.2448
										-1.74156	-1.8181	-0.81146		-29.5108	-29.6032	-25.1934
										-1.73402	-1.80464	-0.782154		-29.4962	-29.5532	-24.8365
										-1.7504	-1.77275	-0.844922		-29.4566	-29.5191	-25.0886
										-1.77665	-1.78213	-0.731274		-29.5135	-29.5556	-24.9363
										-1.78567	-1.77475	-0.808422		-29.5421	-29.5115	-25.4938
										-1.80393	-1.78472	-0.757558		-29.5658	-29.6651	-25.201
										-1.77703	-1.76025	-0.794178		-29.5924	-29.5507	-25.0586
										-1.8118	-1.77995	-0.893189		-29.5855	-29.6058	-24.9238
										-1.74253	-1.81432	-0.918956		-29.605	-29.5693	-25.1488
										-1.75166	-1.77358	-0.739567		-29.5468	-29.6054	-25.0726
										-1.79433	-1.80694	-0.823224		-29.5215	-29.5164	-25.1216
										-1.79749	-1.81227	-0.802659		-29.5848	-29.5981	-25.2159
										-1.81109	-1.76655	-0.858159		-29.5388	-29.5814	-24.8292
										-1.7514	-1.76868	-0.824201		-29.5673	-29.5024	-25.0333
										-1.75322	-1.79996	-0.839746		-29.595	-29.5642	-24.9813
										-1.72859	-1.77212	-0.8043		-29.5604	-29.5962	-25.3072
										-1.7681	-1.82093	-0.747836		-29.5552	-29.5798	-25.0675
										-1.81545	-1.7675	-0.904897		-29.5404	-29.5342	-24.9663
										-1.7259	-1.77882	-0.891415		-29.5654	-29.6158	-24.9521
										-1.80812	-1.78473	-0.885806		-29.5559	-29.5659	-25.2174
										-1.81059	-1.76181	-0.661716		-29.544	-29.513	-24.9815
										-1.76248	-1.75298	-0.759032		-29.5297	-29.6051	-25.3132
										-1.74352	-1.80044	-0.707424		-29.5732	-29.5481	-24.9779
										-1.78834	-1.80844	-0.774389		-29.6052	-29.5696	-25.1316
										-1.75438	-1.79068	-0.957137		-29.5409	-29.5518	-25.1922
										-1.76337	-1.77553	-0.697693		-29.5271	-29.5224	-25.3244
										-1.78464	-1.74506	-0.757719		-29.524	-29.5565	-25.1572
										-1.74971	-1.74827	-0.824688		-29.5316	-29.5794	-25.3784
										-1.74485	-1.74115	-0.680473		-29.5533	-29.5308	-25.084
										-1.76412	-1.77925	-0.831982		-29.5195	-29.5704	-25.0177
										-1.7342	-1.77365	-0.827026		-29.5702	-29.5558	-25.3413
										-1.68682	-1.7696	-0.837962		-29.561	-29.5577	-25.1225
										-1.74983	-1.77051	-0.711909		-29.5387	-29.6289	-25.0618
										-1.7907	-1.73519	-0.82839		-29.5761	-29.5716	-24.8777
										-1.73934	-1.79313	-0.777366		-29.5879	-29.5442	-25.293
										-1.76276	-1.80475	-0.789694		-29.544	-29.5944	-24.9913
										-1.74168	-1.79415	-0.738371		-29.4999	-29.5394	-25.2758
										-1.7392	-1.72595	-0.760468		-29.5173	-29.5393	-25.2657
										-1.76896	-1.73353	-0.890605		-29.5369	-29.5134	-25.0729
										-1.80868	-1.77934	-0.861222		-29.5284	-29.6122	-25.3274
										-1.75093	-1.75868	-0.686915		-29.5084	-29.5789	-25.2068
										-1.75484	-1.74174	-0.66473		-29.5304	-29.5329	-24.9409
										-1.70692	-1.73735	-0.870145		-29.5403	-29.5801	-25.0802
										-1.7898	-1.77252	-0.892658		-29.5432	-29.5657	-25.343
										-1.81876	-1.72354	-0.877296		-29.6043	-29.5422	-25.065
										-1.73617	-1.769	-0.761253		-29.606	-29.6126	-24.9886
										-1.74333	-1.76582	-0.703221		-29.5558	-29.5672	-25.0724
										-1.74836	-1.74913	-0.623549		-29.5925	-29.5471	-25.1183
										-1.77032	-1.85456	-0.864478		-29.574	-29.584	-25.0477
										-1.74969	-1.74814	-0.877126		-29.5424	-29.5542	-25.2086
										-1.69674	-1.76201	-0.831307		-29.5773	-29.56	-24.9708
										-1.76674	-1.77693	-0.791486		-29.5286	-29.6103	-25.2381
										-1.78151	-1.72406	-0.64179		-29.5148	-29.5542	-25.1979
										-1.76046	-1.74818	-0.740582		-29.5441	-29.6181	-25.2903
										-1.79953	-1.73574	-0.743424		-29.5294	-29.6072	-25.2521
										-1.76421	-1.84409	-0.790738		-29.5513	-29.5358	-25.4701
										-1.78106	-1.73647	-0.697935		-29.5734	-29.5211	-25.1312
										-1.79741	-1.76981	-0.876725		-29.5159	-29.5756	-25.1444
										-1.78159	-1.82723	-0.903815		-29.5368	-29.5437	-25.0114
										-1.76617	-1.76706	-0.800534		-29.5819	-29.5551	-25.0964
										-1.7297	-1.69919	-0.98513		-29.5832	-29.5797	-25.0323
										-1.75571	-1.74797	-0.788322		-29.5721	-29.5994	-25.3338
										-1.77648	-1.79506	-0.67257		-29.5336	-29.5514	-25.2789
										-1.74964	-1.73523	-0.784098		-29.4595	-29.574	-25.1926
										-1.73765	-1.80702	-0.883338		-29.5631	-29.558	-25.3905
										-1.75316	-1.79078	-0.799228		-29.582	-29.5468	-25.2251
										-1.74693	-1.76744	-0.736417		-29.5406	-29.5108	-24.991
										-1.69728	-1.83028	-0.996764		-29.5228	-29.5206	-25.2335
										-1.77801	-1.77096	-0.594558		-29.5702	-29.5563	-25.3372
										-1.74745	-1.79633	-0.83381		-29.6012	-29.6136	-25.01
										-1.74979	-1.78773	-0.822453		-29.604	-29.5063	-24.8905
										-1.72577	-1.7822	-0.689628		-29.5704	-29.559	-25.1185
										-1.77199	-1.73988	-0.88287		-29.5733	-29.5413	-24.9598
										-1.78559	-1.76881	-0.745587		-29.5607	-29.5438	-25.08
										-1.78358	-1.74501	-0.770534		-29.5821	-29.54	-25.176
										-1.79798	-1.79378	-0.558971		-29.5785	-29.5386	-25.2362
										-1.83511	-1.82125	-0.71093		-29.6029	-29.5919	-25.2719
										-1.78756	-1.80524	-0.800468		-29.5949	-29.6045	-25.1904
										-1.80807	-1.80782	-0.763783		-29.5485	-29.5983	-25.2354
										-1.70243	-1.7446	-0.898236		-29.5145	-29.542	-25.1021
										-1.79777	-1.80482	-0.805955		-29.5197	-29.5807	-25.276
										-1.7982	-1.72554	-0.816089		-29.5597	-29.5716	-25.2344
										-1.80968	-1.71644	-0.935769		-29.5713	-29.585	-25.123
										-1.78054	-1.75293	-0.717466		-29.5866	-29.5564	-25.0525
										-1.8231	-1.74731	-0.787101		-29.5497	-29.5366	-25.1019
										-1.76866	-1.79038	-0.908498		-29.4954	-29.5609	-25.135
										-1.7526	-1.77127	-0.801093		-29.5402	-29.5378	-25.2201
										-1.77486	-1.82211	-0.794145		-29.5073	-29.5317	-25.3375
										-1.75436	-1.78888	-0.854646		-29.5673	-29.5	-24.9429
										-1.74041	-1.78152	-0.613656		-29.5766	-29.5823	-25.1351
										-1.77168	-1.75122	-0.626653		-29.5671	-29.5757	-25.1215
										-1.76034	-1.70458	-0.661999		-29.5875	-29.5783	-25.1994
										-1.76673	-1.73088	-0.801181		-29.5766	-29.5633	-25.1324
										-1.75199	-1.79322	-0.773066		-29.6231	-29.5503	-25.2483
										-1.76225	-1.71436	-0.884966		-29.609	-29.6379	-25.0338
										-1.79104	-1.77297	-0.938572		-29.5796	-29.5842	-25.0174
										-1.73203	-1.77085	-0.837214		-29.5422	-29.5213	-24.978
										-1.704	-1.71364	-0.764448		-29.5208	-29.5622	-25.2895
										-1.7382	-1.74539	-0.837815		-29.5558	-29.5428	-25.1691
										-1.74457	-1.80216	-0.779697		-29.521	-29.5967	-25.295
										-1.6996	-1.75328	-0.843499		-29.5664	-29.6166	-25.0756
										-1.72813	-1.82323	-0.767468		-29.5451	-29.6225	-25.2917
										-1.75287	-1.77042	-0.716947		-29.5763	-29.5468	-25.3289
										-1.74358	-1.70002	-0.792837		-29.5527	-29.5867	-24.9161
										-1.75377	-1.75193	-0.626052		-29.5261	-29.5912	-25.2144
										-1.77469	-1.79377	-0.693003		-29.5431	-29.5591	-25.1257
										-1.74905	-1.78627	-0.614327		-29.5637	-29.601	-25.3567
										-1.81133	-1.79991	-0.754223		-29.5461	-29.6055	-25.1084
										-1.77643	-1.76902	-0.665605		-29.5459	-29.4845	-25.3295
										-1.78687	-1.74337	-0.807834		-29.5847	-29.5432	-25.0711
										-1.7411	-1.75836	-0.936125		-29.5408	-29.5777	-25.213
										-1.70286	-1.81371	-0.818059		-29.5787	-29.5412	-24.9728
										-1.7342	-1.74812	-0.774345		-29.513	-29.5997	-25.2323
										-1.78161	-1.79606	-0.717575		-29.5226	-29.5467	-25.1918
										-1.72521	-1.79722	-0.84884		-29.538	-29.5516	-25.1345
										-1.73205	-1.76061	-0.763972		-29.557	-29.6137	-25.1698
										-1.72986	-1.77647	-0.74818		-29.5042	-29.5576	-25.383
										-1.73202	-1.73015	-0.782361		-29.4838	-29.5629	-24.8946
										-1.72938	-1.69055	-0.867169		-29.5082	-29.5496	-25.0623
										-1.74509	-1.78404	-0.932426		-29.5124	-29.5999	-25.3355
										-1.72092	-1.75714	-0.69846		-29.5408	-29.5172	-25.2372
										-1.73094	-1.79796	-0.802691		-29.56	-29.606	-25.0328
										-1.68893	-1.73894	-0.810912		-29.5031	-29.605	-25.3585
										-1.69374	-1.70901	-0.639522		-29.5213	-29.5364	-25.4356
										-1.74168	-1.83358	-0.714872		-29.5448	-29.561	-25.1923
										-1.74091	-1.79788	-0.756503		-29.4874	-29.6086	-25.1011
										-1.79025	-1.78759	-0.909622		-29.5219	-29.5907	-25.0343
										-1.75208	-1.75373	-0.79703		-29.4894	-29.5414	-25.1935
										-1.74438	-1.75986	-0.851853		-29.5448	-29.555	-24.7432
										-1.75725	-1.76958	-0.889452		-29.5229	-29.5126	-25.2066
										-1.78093	-1.78071	-0.81148		-29.566	-29.5937	-24.7166
										-1.76641	-1.79139	-0.861355		-29.5814	-29.5147	-24.8803
										-1.77554	-1.70589	-0.656847		-29.5327	-29.5644	-25.242
										-1.76536	-1.75064	-0.895642		-29.595	-29.5797	-25.1819
										-1.75041	-1.7303	-0.600729		-29.5487	-29.5566	-24.9068
										-1.76476	-1.85623	-0.8753		-29.5699	-29.5619	-24.9435
										-1.78758	-1.79492	-0.73212		-29.5792	-29.5392	-24.9621
										-1.72055	-1.73042	-0.815003		-29.571	-29.581	-25.151
										-1.74886	-1.78658	-0.8281		-29.544	-29.5475	-25.3424
										-1.71375	-1.79179	-0.785412		-29.5579	-29.5601	-25.2206
										-1.75233	-1.81808	-0.766219		-29.5007	-29.5737	-24.8
										-1.78062	-1.75424	-0.896256		-29.511	-29.5906	-25.3285
										-1.75868	-1.76805	-0.775367		-29.4733	-29.5502	-25.1322
										-1.79383	-1.75383	-1.01702		-29.4944	-29.5665	-25.3995
										-1.72966	-1.81642	-0.709646		-29.5086	-29.5568	-25.258
										-1.74266	-1.76699	-0.707606		-29.4844	-29.5736	-25.1904
										-1.73748	-1.73723	-0.709604		-29.5324	-29.6075	-25.3743
										-1.74847	-1.79808	-0.699877		-29.545	-29.5425	-25.1027
										-1.74223	-1.69835	-0.777289		-29.5263	-29.5915	-25.201
										-1.77018	-1.75965	-0.781501		-29.5136	-29.5708	-25.1392
										-1.75228	-1.80801	-0.75249		-29.5041	-29.5239	-24.8185
										-1.77454	-1.72036	-0.589544		-29.5068	-29.5863	-25.2804
										-1.72699	-1.74981	-0.69123		-29.5153	-29.5532	-24.7
										-1.6713	-1.80899	-0.793331		-29.5413	-29.571	-25.1156
										-1.77744	-1.71784	-0.528506		-29.5938	-29.5688	-25.0391
										-1.70262	-1.76838	-0.800403		-29.5703	-29.5876	-25.1861
										-1.77019	-1.7752	-0.923597		-29.5811	-29.5813	-25.1168
										-1.74659	-1.79135	-0.822555		-29.5359	-29.5319	-25.3
										-1.73502	-1.77488	-0.801836		-29.5025	-29.5657	-25.232
										-1.75493	-1.73696	-0.827526		-29.5285	-29.505	-25.254
										-1.76422	-1.82174	-0.765247		-29.5473	-29.5302	-25.0965
										-1.80807	-1.78396	-0.844651		-29.5275	-29.5493	-25.3247
										-1.77295	-1.79782	-0.803783		-29.5601	-29.4947	-25.3145
										-1.75945	-1.77859	-0.908574		-29.5495	-29.5655	-25.0667
										-1.68393	-1.74663	-0.724393		-29.5297	-29.5677	-25.3295
										-1.7797	-1.82124	-0.849377		-29.5333	-29.5008	-25.1518
										-1.74938	-1.79557	-0.747319		-29.5219	-29.5342	-25.1089
										-1.77858	-1.76026	-0.814671		-29.5115	-29.5435	-24.7488
										-1.72206	-1.72577	-0.787736		-29.5226	-29.5901	-25.451
										-1.75698	-1.74721	-0.760708		-29.5748	-29.565	-25.3235
										-1.80406	-1.74489	-0.752603		-29.5593	-29.5831	-25.0819
										-1.75357	-1.80471	-0.915131		-29.5953	-29.6006	-25.0454
										-1.71133	-1.82284	-0.759387		-29.5339	-29.5416	-25.1088
										-1.74279	-1.78097	-0.668309		-29.5459	-29.5824	-24.8079
										-1.70411	-1.72979	-0.689133		-29.5532	-29.5613	-24.92
										-1.78834	-1.81303	-0.797637		-29.5131	-29.6035	-25.1524
										-1.7466	-1.83673	-0.863789		-29.488	-29.6696	-24.9559
										-1.74948	-1.70985	-0.839494		-29.5771	-29.5878	-25.1593
										-1.74914	-1.78583	-0.888508		-29.5005	-29.5675	-25.0143
										-1.75316	-1.82208	-0.835059		-29.5216	-29.5553	-25.12
										-1.73246	-1.78213	-0.872031		-29.5538	-29.543	-25.2776
										-1.74245	-1.79679	-0.741751		-29.56	-29.5955	-25.1371
										-1.74286	-1.70326	-0.800787		-29.5712	-29.6023	-25.2461
										-1.78638	-1.80742	-0.811008		-29.5269	-29.5997	-25.1241
										-1.74128	-1.75496	-0.759197		-29.5827	-29.5452	-25.0035
										-1.7658	-1.80906	-0.677586		-29.6043	-29.5614	-25.082
										-1.77897	-1.79073	-0.724298		-29.5586	-29.532	-25.0343
										-1.72679	-1.79011	-1.05264		-29.5735	-29.558	-25.4015
										-1.76575	-1.7898	-0.787139		-29.598	-29.6245	-25.2798
										-1.72695	-1.8049	-0.703066		-29.5025	-29.5854	-25.1806
										-1.7446	-1.72317	-0.6492		-29.5326	-29.6153	-25.1449
										-1.78276	-1.80268	-0.737731		-29.5216	-29.5774	-25.2336
										-1.75738	-1.78425	-0.675197		-29.4908	-29.5602	-25.1165
										-1.70245	-1.75368	-0.881175		-29.4992	-29.5248	-25.3197
										-1.75451	-1.86945	-0.986027		-29.5813	-29.5846	-25.0104
										-1.81689	-1.76523	-0.887764		-29.513	-29.5395	-25.2367
										-1.81379	-1.77013	-0.760365		-29.563	-29.5586	-25.1956
										-1.75584	-1.69845	-0.718088		-29.5779	-29.5596	-25.115
										-1.79155	-1.72483	-0.707298		-29.5742	-29.5257	-25.2784
										-1.7396	-1.71744	-0.781055		-29.6364	-29.5631	-25.1256
										-1.77076	-1.72917	-0.867924		-29.5772	-29.6046	-25.0365
										-1.77659	-1.72699	-0.903927		-29.5581	-29.5398	-25.0786
										-1.779	-1.75846	-0.640042		-29.5131	-29.5345	-25.366
										-1.78669	-1.77234	-0.856659		-29.5247	-29.5515	-25.1034
										-1.78959	-1.71095	-0.766385		-29.5743	-29.5536	-25.0771
										-1.79016	-1.7233	-0.929198		-29.5155	-29.5506	-25.1881
										-1.80333	-1.77494	-0.917774		-29.5226	-29.5724	-25.4319
										-1.83561	-1.74978	-0.73796		-29.5131	-29.5573	-25.4863
										-1.76055	-1.80712	-0.692806		-29.5969	-29.5785	-25.2162
										-1.69392	-1.79054	-0.72956		-29.5974	-29.5692	-25.0589
										-1.75263	-1.729	-0.540252		-29.5544	-29.5165	-25.2485
										-1.73841	-1.83024	-0.780833		-29.5962	-29.6002	-25.3797
										-1.85274	-1.72784	-0.863443		-29.557	-29.5656	-24.8515
										-1.76448	-1.75634	-0.663003		-29.5622	-29.6037	-25.1311
										-1.70715	-1.77982	-0.886562		-29.5971	-29.5722	-25.2303
										-1.73183	-1.8075	-0.7444		-29.5868	-29.62	-25.2737
										-1.81384	-1.72067	-0.753566		-29.5702	-29.6064	-25.3075
										-1.78283	-1.78592	-0.888089		-29.5529	-29.5105	-25.3576
										-1.80263	-1.79714	-0.814133		-29.5895	-29.6132	-25.1788
										-1.74901	-1.74544	-0.830013		-29.568	-29.5785	-25.2019
										-1.76234	-1.74765	-0.822191		-29.5288	-29.5654	-25.1564
										-1.72774	-1.7361	-0.785182		-29.5284	-29.5472	-25.1258
										-1.74941	-1.83661	-0.97516		-29.5361	-29.5487	-25.0337
										-1.76243	-1.78707	-0.996925		-29.5803	-29.5938	-25.3916
										-1.74875	-1.7277	-0.860253		-29.5253	-29.534	-25.2048
										-1.76186	-1.74611	-0.66497		-29.4833	-29.5166	-24.9728
										-1.78963	-1.73563	-0.805287		-29.4782	-29.5066	-25.3129
										-1.72193	-1.84453	-0.704873		-29.5521	-29.6246	-24.9428
										-1.71593	-1.74701	-0.814388		-29.5367	-29.5713	-25.2107
										-1.70661	-1.74106	-0.748316		-29.5391	-29.4926	-25.1986
										-1.75384	-1.74853	-0.798066		-29.5685	-29.5472	-25.178
										-1.74072	-1.85364	-0.823797		-29.5756	-29.582	-24.8985
										-1.77632	-1.79826	-0.856091		-29.5506	-29.6139	-25.1547
										-1.75069	-1.81577	-0.793774		-29.5608	-29.5192	-25.1107
										-1.73555	-1.72984	-0.830951		-29.5392	-29.5104	-25.3414
										-1.76531	-1.72907	-0.856047		-29.4929	-29.56	-25.04
										-1.79376	-1.83837	-0.950167		-29.538	-29.5544	-25.468
										-1.81821	-1.79017	-0.860636		-29.5359	-29.4919	-25.1568
										-1.79658	-1.82307	-0.813772		-29.5241	-29.5826	-24.8121
										-1.78626	-1.76326	-0.66899		-29.5564	-29.5399	-25.2388
										-1.75545	-1.77399	-0.906682		-29.544	-29.5832	-25.1655
										-1.72975	-1.82759	-0.88307		-29.5217	-29.5204	-25.3864
										-1.77234	-1.67243	-0.589166		-29.5542	-29.5211	-25.1466
										-1.79931	-1.77603	-0.733507		-29.546	-29.5617	-24.9906
										-1.78656	-1.79844	-0.583142		-29.5499	-29.5538	-25.2668
										-1.73965	-1.75946	-0.793136		-29.5721	-29.5922	-25.2669
										-1.77729	-1.77335	-0.757866		-29.5975	-29.5487	-24.9803
										-1.80255	-1.76561	-0.792835		-29.5775	-29.5216	-25.0487
										-1.78398	-1.75794	-0.62501		-29.5701	-29.5818	-25.0311
										-1.75963	-1.7537	-0.720923		-29.5231	-29.5046	-25.2764
										-1.7799	-1.78963	-0.716225		-29.5524	-29.5935	-25.242
										-1.76389	-1.7305	-0.662489		-29.5566	-29.5671	-25.0952
										-1.74461	-1.80095	-0.808885		-29.5634	-29.5759	-24.9515
										-1.72933	-1.77469	-0.737709		-29.5557	-29.4998	-25.2367
										-1.79092	-1.766	-0.76008		-29.5578	-29.5156	-25.306
										-1.76937	-1.85427	-0.582365		-29.5137	-29.5594	-25.2037
										-1.6955	-1.75136	-0.886635		-29.5223	-29.5607	-25.1669
										-1.75583	-1.76631	-0.92628		-29.4859	-29.5776	-25.2257
										-1.76712	-1.74182	-0.684281		-29.4898	-29.5933	-25.2394
										-1.76926	-1.7458	-0.840379		-29.4965	-29.5181	-25.3638
										-1.71025	-1.75195	-0.721663		-29.4802	-29.6276	-25.0709
										-1.70739	-1.7875	-0.577678		-29.4759	-29.5363	-25.3252
										-1.73657	-1.79093	-0.908045		-29.5386	-29.5725	-25.4042
										-1.7553	-1.74788	-0.743708		-29.5171	-29.5385	-25.1784
										-1.74016	-1.81203	-0.923249		-29.5401	-29.4883	-25.3775
										-1.72847	-1.77691	-0.849268		-29.5518	-29.5712	-25.4238
										-1.78224	-1.76195	-0.896885		-29.571	-29.5797	-25.068
										-1.76857	-1.78588	-0.663579		-29.5628	-29.5586	-25.1576
										-1.81175	-1.76643	-0.783777		-29.5674	-29.6071	-25.045
										-1.78175	-1.74624	-0.795706		-29.6063	-29.5624	-25.2107
										-1.77838	-1.75906	-0.578502		-29.5734	-29.5509	-24.966
										-1.7649	-1.77505	-0.758342		-29.542	-29.5631	-25.093
										-1.7781	-1.78504	-0.600161		-29.5699	-29.5971	-25.2201
										-1.79596	-1.83912	-0.763113		-29.4956	-29.5817	-24.9789
										-1.78385	-1.78945	-0.865322		-29.5672	-29.5514	-25.3932
										-1.78089	-1.7855	-0.903015		-29.5741	-29.5662	-25.2496
										-1.74981	-1.81059	-0.718892		-29.5689	-29.5967	-24.9502
										-1.79157	-1.81965	-0.764061		-29.5696	-29.5945	-25.2213
										-1.77506	-1.74933	-0.744409		-29.5517	-29.5305	-25.1187
										-1.77499	-1.724	-0.655444		-29.5496	-29.5485	-25.0646
										-1.7259	-1.78263	-0.588358		-29.602	-29.6138	-25.2058
										-1.78183	-1.73873	-0.853995		-29.6019	-29.5208	-24.908
										-1.71093	-1.76875	-0.842523		-29.5839	-29.4975	-25.2196
										-1.77725	-1.74203	-0.712857		-29.5372	-29.5439	-25.0315
										-1.77152	-1.81675	-0.794262		-29.5536	-29.5632	-25.3185
										-1.80168	-1.78118	-0.772639		-29.4861	-29.5119	-24.9487
										-1.7799	-1.78473	-0.73063		-29.5398	-29.5704	-25.392
										-1.71428	-1.76106	-0.812386		-29.5434	-29.5378	-25.3517
										-1.73383	-1.78267	-0.928295		-29.5736	-29.5444	-25.3393
										-1.83142	-1.73155	-0.822527		-29.5647	-29.5777	-25.0481
										-1.71443	-1.78283	-0.69912		-29.571	-29.6303	-25.0627
										-1.79143	-1.73764	-0.763888		-29.5167	-29.5884	-25.2918
										-1.7934	-1.7311	-0.827412		-29.5719	-29.5456	-24.8468
										-1.78993	-1.70088	-0.735443		-29.5418	-29.5904	-24.9184
										-1.79516	-1.81987	-0.806164		-29.5748	-29.521	-25.4142
										-1.84273	-1.79007	-0.83633		-29.5964	-29.5502	-25.0907
										-1.78135	-1.79369	-0.838046		-29.5318	-29.5725	-24.9184
										-1.72751	-1.79254	-0.673883		-29.581	-29.6227	-25.3316
										-1.76428	-1.78952	-0.728009		-29.5591	-29.5613	-25.1963
										-1.74729	-1.76316	-0.908038		-29.5607	-29.5205	-25.2778
										-1.7719	-1.72249	-0.718494		-29.5531	-29.5505	-25.4206
										-1.78563	-1.76211	-0.790022		-29.5441	-29.5942	-25.4015
										-1.76715	-1.76648	-0.762872		-29.5332	-29.5258	-25.1146
										-1.78023	-1.8524	-0.826882		-29.5645	-29.5592	-25.026
										-1.73762	-1.77422	-0.841656		-29.5642	-29.5765	-25.3057
										-1.75271	-1.79658	-0.8861		-29.4974	-29.5394	-25.2138
										-1.78385	-1.77907	-0.80333		-29.5443	-29.5449	-25.4009
										-1.74034	-1.79371	-0.721248		-29.5084	-29.5883	-25.0757
										-1.76265	-1.80891	-0.766605		-29.5183	-29.5818	-25.2973
										-1.76974	-1.82288	-0.710222		-29.5721	-29.5799	-25.1068
										-1.72077	-1.7699	-0.826736		-29.5143	-29.5361	-24.8395
										-1.74546	-1.76244	-0.86734		-29.5193	-29.5726	-25.0993
										-1.74516	-1.73553	-0.65117		-29.5475	-29.58	-25.2827
										-1.771	-1.74434	-0.741134		-29.5379	-29.5727	-24.885
										-1.72648	-1.73779	-0.79688		-29.5409	-29.5492	-25.0577
										-1.76722	-1.7539	-0.714953		-29.5458	-29.5796	-24.9536
										-1.75234	-1.77495	-0.787786		-29.5436	-29.5956	-24.8719
										-1.76783	-1.74953	-0.843302		-29.5255	-29.5333	-25.2401
										-1.76561	-1.77864	-0.771399		-29.5573	-29.5621	-25.0318
										-1.76405	-1.7238	-0.688144		-29.5684	-29.571	-24.9597
										-1.74655	-1.72274	-0.957529		-29.5639	-29.5167	-25.36
										-1.7036	-1.7982	-0.871577		-29.5565	-29.5261	-25.1583
										-1.73215	-1.73171	-0.626683		-29.6306	-29.5691	-25.27
										-1.77219	-1.76789	-0.826679		-29.564	-29.5195	-25.2519
										-1.73609	-1.7774	-0.842581		-29.5614	-29.5654	-25.0361
										-1.77249	-1.79644	-0.777252		-29.5613	-29.5108	-25.1021
										-1.73919	-1.79888	-0.849044		-29.5428	-29.607	-25.1696
											-1.75576	-0.885963			-29.5712	-25.3313
											-1.83342	-0.757884			-29.5739	-25.3048
											-1.75633	-0.721244			-29.5644	-25.3501
											-1.73673	-0.789992			-29.5434	-25.2247
											-1.78099	-0.743044			-29.5504	-25.4168
											-1.74605	-0.788066			-29.528	-25.1387
											-1.77252	-0.822868			-29.5787	-24.9894
											-1.78877	-0.831072			-29.5622	-25.2344
											-1.78301	-0.77741			-29.6127	-25.0447
											-1.75354	-0.773519			-29.5874	-25.0329
											-1.75057	-0.622703			-29.5919	-25.0629
											-1.84248	-0.800019			-29.5847	-25.2352
											-1.833	-0.902103			-29.6119	-25.2938
											-1.79981	-0.651494			-29.6274	-25.0871
											-1.7614	-0.704378			-29.5525	-24.9709
											-1.85053	-0.775294			-29.6209	-25.3923
											-1.79083	-0.657971			-29.4708	-24.9658
											-1.76448	-0.913495			-29.5443	-24.9124
											-1.77411	-0.777365			-29.5542	-24.9835
											-1.78039	-0.645568			-29.5639	-25.2106
											-1.79577	-0.648044			-29.5821	-25.372
											-1.77574	-0.603064			-29.5185	-25.4488
											-1.75507	-0.879216			-29.6142	-25.0241
											-1.81812	-0.88546			-29.5978	-25.211
											-1.79264	-0.834712			-29.601	-25.2535
											-1.73036	-0.694116			-29.5484	-25.1754
											-1.76583	-0.756954			-29.549	-24.7176
											-1.80075	-0.617603			-29.5644	-25.0143
											-1.79256	-0.891932			-29.4935	-25.4556
											-1.75485	-0.764043			-29.5519	-25.256
											-1.79616	-0.913137			-29.6167	-25.1924
											-1.70449	-0.983474			-29.5633	-25.0186
											-1.7688	-0.702233			-29.5821	-24.9669
											-1.73844	-0.856812			-29.5425	-25.1463
											-1.79798	-0.716933			-29.5741	-25.2131
											-1.80234	-0.771166			-29.5302	-25.2815
											-1.76427	-0.791348			-29.5468	-25.2174
											-1.77146	-0.828862			-29.5057	-25.0199
											-1.80059	-0.672405			-29.523	-25.4305
											-1.79501	-0.500782			-29.5321	-25.1847
											-1.78213	-0.770236			-29.5942	-25.2006
											-1.77188	-0.755765			-29.5422	-25.1426
											-1.79059	-0.750709			-29.5518	-25.173
											-1.85036	-0.829199			-29.5958	-25.246
											-1.75886	-0.711132			-29.5995	-25.0461
											-1.80972	-0.796343			-29.5112	-24.8513
											-1.81557	-0.836545			-29.4865	-25.0381
											-1.81217	-0.730102			-29.5713	-25.3778
											-1.65186	-0.819299			-29.6068	-25.2233
											-1.77674	-0.513883			-29.5795	-24.8855
											-1.75684	-0.808887			-29.5538	-24.8484
											-1.73705	-0.802677			-29.5238	-25.0326
											-1.7659	-0.699734			-29.6084	-25.1672
											-1.79768	-0.851174			-29.5592	-25.1241
											-1.73292	-0.800083			-29.558	-25.2168
											-1.78775	-0.958767			-29.5321	-25.4307
											-1.7686	-0.886544			-29.5395	-25.3056
											-1.75475	-0.701447			-29.5527	-25.2035
											-1.77995	-0.745193			-29.597	-24.9344
											-1.77752	-0.843455			-29.5611	-24.9614
											-1.80392	-0.658986			-29.5912	-25.195
											-1.7003	-0.758069			-29.4889	-24.9942
											-1.79587	-0.819646			-29.5403	-25.0916
											-1.76474	-0.705763			-29.6117	-25.3738
											-1.78953	-0.80676			-29.5382	-25.1758
											-1.73331	-0.724651			-29.5138	-25.1093
											-1.79862	-0.629736			-29.5266	-25.1393
											-1.75955	-0.80518			-29.6112	-25.2169
											-1.8033	-0.7683			-29.5933	-25.2699
											-1.75476	-0.791935			-29.5746	-25.2541
											-1.77601	-0.732354			-29.5529	-25.423
											-1.75521	-0.910611			-29.4995	-25.1462
											-1.76841	-0.911322			-29.5404	-25.2977
											-1.8074	-0.779893			-29.5542	-25.491
											-1.81068	-0.823553			-29.55	-24.9395
											-1.81636	-0.820104			-29.5521	-25.0008
											-1.77813	-0.792091			-29.5469	-25.1263
											-1.72056	-0.904215			-29.5536	-25.149
											-1.75788	-1.01225			-29.5804	-25.2155
											-1.78537	-0.8642			-29.5752	-25.2165
											-1.77403	-0.673987			-29.5424	-25.2075
											-1.82307	-0.883057			-29.4996	-25.4466
											-1.74485	-0.947942			-29.6093	-25.2382
											-1.7851	-0.864093			-29.5906	-25.1703
											-1.70051	-0.9584			-29.5589	-25.0587
											-1.7865	-0.837289			-29.6042	-24.9305
											-1.774	-0.819579			-29.5622	-24.9471
											-1.6952	-0.637655			-29.5333	-25.4021
											-1.78083	-0.81876			-29.583	-25.3578
											-1.74941	-0.771773			-29.5784	-25.0408
											-1.75429	-0.978218			-29.6357	-25.3818
											-1.74048	-0.572371			-29.6185	-25.2147
											-1.83265	-0.79738			-29.5715	-25.24
											-1.77948	-0.779945			-29.5836	-25.1955
											-1.7816	-0.710637			-29.5385	-25.1189
											-1.74084	-0.771923			-29.5475	-25.3874
											-1.80433	-0.889762			-29.552	-25.2532
											-1.72055	-0.802301			-29.5237	-25.2729
											-1.80779	-0.759412			-29.5732	-25.2276
											-1.78676	-0.721751			-29.5671	-25.2348
											-1.73255	-0.935401			-29.5648	-25.0527
											-1.70221	-0.493102			-29.568	-25.1796
											-1.80219	-0.707407			-29.594	-25.5377
											-1.75186	-0.848909			-29.555	-25.2464
											-1.8179	-0.912565			-29.5666	-25.1326
											-1.72725	-0.927129			-29.5551	-24.9765
											-1.77798	-0.858638			-29.5119	-24.8523
											-1.75569	-0.769477			-29.562	-25.151
											-1.76744	-0.845705			-29.574	-24.9948
											-1.81154	-0.724482			-29.5811	-25.6306
											-1.77028	-0.776184			-29.5311	-25.218
											-1.775	-0.614126			-29.4815	-25.2101
											-1.81521	-0.712557			-29.5768	-25.139
											-1.77149	-0.838677			-29.5735	-25.1114
											-1.78076	-0.758964			-29.5729	-25.0958
											-1.78434	-0.854192			-29.5342	-25.2853
											-1.75123	-0.783568			-29.5868	-25.46
											-1.74229	-0.847248			-29.5921	-25.2458
											-1.76897	-0.747877			-29.6356	-25.1694
											-1.77457	-0.81461			-29.5286	-25.1582
											-1.80616	-0.803529			-29.5964	-25.0638
											-1.73461	-0.82527			-29.5641	-25.1811
											-1.80183	-0.899042			-29.578	-25.0378
											-1.73416	-0.90968			-29.5464	-25.1472
											-1.79182	-0.843506			-29.5345	-24.8482
											-1.73488	-0.827153			-29.568	-25.1528
											-1.7795	-0.812261			-29.5615	-24.9612
											-1.82959	-0.699562			-29.5341	-25.3696
											-1.81623	-0.794802			-29.5864	-25.1448
											-1.75745	-0.831014			-29.5369	-25.0116
											-1.83016	-0.824608			-29.5242	-24.8109
											-1.80827	-0.643194			-29.5476	-25.2641
											-1.82023	-0.880084			-29.5789	-25.0096
											-1.76408	-0.763343			-29.5585	-25.5978
											-1.81073	-0.759931			-29.5915	-25.016
											-1.79418	-0.734753			-29.5801	-25.2207
											-1.76865	-0.807642			-29.5765	-24.8239
											-1.749	-0.737764			-29.6065	-25.3573
											-1.76993	-0.649087			-29.5716	-25.1252
											-1.75307	-0.838634			-29.5316	-25.1598
											-1.74959	-0.588462			-29.5628	-25.1347
											-1.8357	-0.695698			-29.58	-25.1126
											-1.76211	-0.692573			-29.5879	-25.2445
											-1.76633	-0.839554			-29.5796	-24.9675
											-1.79118	-0.844521			-29.4949	-25.0597
											-1.79094	-0.772722			-29.5277	-25.3322
											-1.77924	-0.739011			-29.5664	-24.7912
											-1.8232	-0.848875			-29.532	-24.9855
											-1.78143	-0.907782			-29.5435	-25.3986
											-1.78342	-0.760527			-29.4927	-25.2027
											-1.78283	-0.894112			-29.5849	-25.3173
											-1.81987	-0.865758			-29.5525	-25.096
											-1.69469	-0.800645			-29.5678	-25.0428
											-1.79698	-0.782132			-29.534	-25.1378
											-1.79505	-0.817612			-29.5711	-24.9527
											-1.78537	-0.66111			-29.5806	-25.0916
											-1.8122	-0.712835			-29.6168	-25.1729
											-1.7745	-0.923162			-29.5378	-25.4099
											-1.79994	-0.856131			-29.5068	-25.0706
											-1.82813	-0.729763			-29.5777	-25.2437
											-1.8014	-0.89179			-29.5487	-25.1356
											-1.78483	-0.670178			-29.5308	-25.2073
											-1.7495	-0.8334			-29.5507	-24.8337
											-1.7261	-0.838044			-29.5583	-25.2347
											-1.78472	-0.898387			-29.5633	-24.8671
											-1.76747	-0.799086			-29.5568	-25.1386
											-1.80407	-0.668893			-29.5609	-25.0196
											-1.74555	-0.848452			-29.5635	-25.1387
											-1.80077	-0.944582			-29.551	-25.213
											-1.8211	-0.811729			-29.4895	-25.1417
											-1.74499	-0.823158			-29.5928	-25.4965
											-1.73331	-0.721967			-29.5523	-25.1973
											-1.78971	-0.903218			-29.5312	-25.2308
											-1.82355	-0.820844			-29.5651	-24.8606
											-1.72989	-0.931707			-29.5892	-24.9247
											-1.74153	-0.784431			-29.61	-25.3649
											-1.72862	-0.664519			-29.5406	-25.3401
											-1.81938	-0.666574			-29.5361	-25.101
											-1.75018	-0.652972			-29.5186	-25.3175
											-1.73431	-0.689256			-29.5382	-25.0184
											-1.79205	-0.91113			-29.5827	-25.1218
											-1.76632	-0.817237			-29.5631	-24.9294
											-1.78707	-0.680976			-29.5812	-25.1656
											-1.7572	-0.929033			-29.4969	-25.3107
											-1.79449	-0.908811			-29.607	-24.9048
											-1.8016	-0.895571			-29.5728	-25.0643
											-1.82147	-0.675013			-29.5674	-25.1437
											-1.76327	-0.749183			-29.5559	-25.1267
											-1.80091	-0.799676			-29.5543	-25.1225
											-1.80598	-0.773012			-29.552	-25.4208
											-1.78685	-0.784948			-29.6287	-25.1775
											-1.82026	-0.820545			-29.5154	-25.1706
											-1.76905	-0.703853			-29.5581	-25.1322
											-1.75067	-0.835784			-29.6041	-25.2432
											-1.74647	-0.671012			-29.5353	-25.0385
											-1.79478	-0.77594			-29.5642	-24.8135
											-1.75867	-0.816013			-29.5482	-25.5542
											-1.79933	-0.807208			-29.5903	-25.0909
											-1.72706	-0.617424			-29.5595	-25.4587
											-1.7744	-0.822861			-29.577	-24.8422
											-1.79617	-0.733678			-29.5515	-24.9797
											-1.77689	-0.645701			-29.5028	-25.1722
											-1.7709	-0.696387			-29.567	-25.1629
											-1.81127	-0.630418			-29.5046	-25.2258
											-1.73098	-0.839931			-29.5374	-25.1257
											-1.81064	-0.882958			-29.5392	-25.0903
											-1.77806	-1.01879			-29.5545	-25.2389
											-1.81969	-0.748938			-29.5503	-25.3384
											-1.74904	-0.801541			-29.5559	-25.0928
											-1.79657	-0.722197			-29.5437	-24.8157
											-1.78512	-0.720135			-29.5725	-25.0773
											-1.75401	-0.926533			-29.5849	-25.047
											-1.81677	-0.981342			-29.6071	-25.2671
											-1.75092	-0.84598			-29.543	-25.0634
											-1.75849	-0.8671			-29.5459	-25.1277
											-1.75368	-0.787499			-29.5634	-25.0486
											-1.78237	-0.734			-29.5764	-25.021
											-1.81388	-0.716841			-29.5687	-25.2126
											-1.76519	-0.796013			-29.5941	-25.2138
											-1.74108	-0.822045			-29.5772	-25.0502
											-1.75838	-0.746084			-29.5567	-25.281
											-1.78779	-0.658709			-29.5364	-25.2587
											-1.7998	-0.709978			-29.5682	-25.0064
											-1.78165	-0.816039			-29.535	-24.9405
											-1.79268	-0.606279			-29.6009	-25.1506
											-1.7635	-0.769938			-29.6061	-25.1518
											-1.76141	-0.794456			-29.5729	-25.0799
											-1.74273	-0.923726			-29.5562	-25.2047
											-1.75594	-0.841759			-29.5757	-25.3174
											-1.81303	-0.741089			-29.5335	-25.2839
											-1.81957	-0.641346			-29.5947	-25.0967
											-1.78767	-0.807678			-29.5672	-25.2085
											-1.80641	-0.698029			-29.5511	-25.1222
											-1.85061	-0.772848			-29.6218	-25.2506
											-1.81448	-0.812802			-29.5592	-25.327
											-1.77545	-0.792797			-29.5222	-24.9497
											-1.72333	-0.679705			-29.5956	-25.025
											-1.76183	-0.655974			-29.4799	-25.0777
											-1.74439	-0.724986			-29.5979	-25.0768
											-1.79943	-0.701853			-29.5947	-25.0456
											-1.72626	-0.804749			-29.5431	-25.191
											-1.74123	-0.861056			-29.5074	-25.1929
											-1.75541	-0.796253			-29.5401	-25.2873
											-1.7605	-0.887834			-29.5841	-25.1729
											-1.76785	-1.00386			-29.5537	-25.0962
											-1.7512	-0.704532			-29.5592	-25.2113
											-1.8509	-0.844765			-29.5638	-25.4357
											-1.8026	-0.836051			-29.6414	-24.8795
											-1.80873	-0.748721			-29.5312	-25.2741
											-1.70936	-0.860037			-29.5603	-25.2715
											-1.75444	-0.854496			-29.5498	-25.2203
											-1.74601	-0.916215			-29.5756	-25.3063
											-1.77597	-0.763939			-29.5961	-25.1376
											-1.74693	-0.85181			-29.5793	-25.2724
											-1.8002	-0.780351			-29.6206	-25.3889
											-1.76594	-0.776298			-29.5414	-25.2524
											-1.79759	-0.850269			-29.5426	-24.9914
											-1.83925	-0.937427			-29.4923	-24.9322
											-1.70793	-0.851932			-29.511	-25.2667
											-1.78456	-0.816794			-29.5609	-25.1804
											-1.78518	-0.870922			-29.5963	-24.9622
											-1.77802	-0.841393			-29.4929	-25.0063
											-1.78004	-0.756571			-29.5907	-25.3265
											-1.82256	-0.893558			-29.5658	-25.0807
											-1.73778	-0.758574			-29.5696	-24.9181
											-1.72591	-0.825263			-29.5316	-25.0423
											-1.8185	-0.624906			-29.6291	-25.0888
											-1.80196	-0.611893			-29.5307	-25.1212
											-1.80727	-0.841116			-29.5277	-25.4428
											-1.77968	-0.849062			-29.5206	-25.0877
											-1.70628	-0.639948			-29.5741	-25.2432
											-1.75138	-0.644076			-29.5594	-25.3094
											-1.72574	-0.796416			-29.5694	-25.3582
											-1.78496	-0.639474			-29.5242	-24.9201
											-1.81657	-0.797356			-29.6263	-24.8981
											-1.79985	-0.648682			-29.559	-25.3034
											-1.77648	-0.710562			-29.582	-25.3656
											-1.72044	-0.992617			-29.5473	-25.215
											-1.7215	-0.916913			-29.6059	-24.8215
											-1.795	-0.768666			-29.5777	-25.0431
											-1.76151	-0.738439			-29.5402	-25.1012
											-1.80931	-0.710503			-29.5407	-25.0307
											-1.80733	-0.924558			-29.5789	-25.4161
											-1.74036	-0.708447			-29.57	-25.1142
											-1.78842	-0.674391			-29.5886	-25.306
											-1.81689	-0.96959			-29.5622	-25.2031
											-1.79013	-0.713228			-29.5203	-25.2409
											-1.79809	-0.830396			-29.5236	-25.1797
											-1.74936	-0.96719			-29.5574	-25.1539
											-1.79324	-0.868009			-29.5494	-25.167
											-1.80332	-0.755837			-29.5506	-25.154
											-1.76045	-0.762342			-29.567	-24.8749
											-1.8019	-0.678584			-29.5228	-25.0707
											-1.7827	-0.663405			-29.5712	-25.3052
											-1.7594	-0.860229			-29.5276	-25.2701
											-1.7232	-0.687592			-29.5902	-25.3712
											-1.77846	-0.745639			-29.5805	-25.2362
											-1.80338	-0.724462			-29.5358	-25.0639
											-1.75579	-0.808005			-29.5653	-25.2215
											-1.83052	-0.810559			-29.5727	-25.0371
											-1.72842	-0.802418			-29.6233	-25.4494
											-1.82373	-0.735789			-29.5627	-24.9523
											-1.82603	-0.833918			-29.6058	-25.3159
											-1.79357	-0.834413			-29.6201	-24.9742
											-1.7812	-0.91715			-29.5773	-25.5021
											-1.76648	-0.789722			-29.5328	-25.2642
											-1.78404	-0.74248			-29.6078	-25.4339
											-1.82017	-0.735189			-29.5632	-25.2124
											-1.75712	-0.714275			-29.5751	-25.4786
											-1.81322	-0.804663			-29.5321	-25.3613
											-1.78267	-0.699973			-29.5652	-25.3619
											-1.77521	-0.833781			-29.5518	-25.2674
											-1.80318	-0.759952			-29.5385	-25.1061
											-1.75262	-0.5278			-29.5974	-25.0178
											-1.78925	-0.688743			-29.5381	-25.1283
											-1.75866	-0.668051			-29.6304	-25.2886
											-1.77008	-0.787334			-29.5604	-25.156
											-1.77048	-0.705457			-29.5533	-24.9662
											-1.78279	-0.8373			-29.5969	-25.1439
											-1.79426	-0.757229			-29.5557	-25.2735
											-1.7953	-0.806934			-29.5258	-25.4995
											-1.7632	-0.886423			-29.5692	-25.0503
											-1.73414	-0.792763			-29.5662	-25.0091
											-1.80277	-0.705893			-29.5595	-24.9341
											-1.78437	-0.819592			-29.5755	-25.0138
											-1.75401	-0.856385			-29.5534	-25.0623
											-1.74075	-0.881174			-29.6033	-25.0212
											-1.81148	-0.82319			-29.5259	-25.1249
											-1.72604	-0.784217			-29.5146	-25.2362
											-1.73673	-0.632713			-29.4962	-25.0695
											-1.68564	-0.860177			-29.5144	-25.3437
											-1.77828	-0.797146			-29.5308	-25.2566
											-1.74434	-0.644545			-29.5678	-25.39
											-1.78001	-0.819795			-29.587	-24.9443
											-1.827	-0.878367			-29.5751	-25.1864
											-1.72829	-0.803773			-29.5333	-25.1734
											-1.75864	-0.864837			-29.5579	-25.2912
											-1.77787	-0.862127			-29.5777	-25.3359
											-1.7693	-0.734236			-29.5836	-25.1955
											-1.81812	-0.938121			-29.5613	-25.1407
											-1.77097	-0.746507			-29.6286	-25.3686
											-1.75768	-0.706618			-29.5505	-25.1227
											-1.73856	-0.881478			-29.6213	-25.1079
											-1.7692	-0.770954			-29.5504	-25.5338
											-1.80406	-0.782337			-29.5565	-25.1272
											-1.78635	-0.842376			-29.653	-25.2037
											-1.80633	-0.850236			-29.5514	-24.9023
											-1.79881	-0.719075			-29.6178	-25.3782
											-1.72639	-0.81868			-29.5308	-25.0857
											-1.82228	-0.800042			-29.5604	-25.359
											-1.84055	-0.802134			-29.6175	-25.2039
											-1.77948	-0.618279			-29.5085	-25.167
											-1.7896	-0.839107			-29.5213	-25.1715
											-1.71665	-0.840163			-29.5542	-25.225
											-1.76597	-0.821857			-29.5957	-25.305
											-1.74516	-0.813511			-29.5582	-24.913
											-1.71887	-0.778974			-29.5999	-24.9331
											-1.78007	-0.639687			-29.5274	-25.0342
											-1.77183	-0.793097			-29.5329	-25.088
											-1.76274	-0.690349			-29.5576	-25.0867
											-1.75288	-0.924829			-29.5848	-25.1171
											-1.773	-0.907686			-29.5408	-25.3978
											-1.73285	-0.678155			-29.5553	-25.1074
											-1.76579	-0.804693			-29.5584	-25.0363
											-1.77368	-0.630292			-29.6243	-25.2466
											-1.72968	-0.686337			-29.5752	-25.3354
											-1.80468	-0.665955			-29.5718	-25.0958
											-1.76742	-0.793457			-29.5445	-25.1016
											-1.74517	-0.843867			-29.5614	-25.1461
											-1.82132	-0.869014			-29.5259	-24.9199
											-1.78206	-0.787359			-29.5414	-25.2229
											-1.78143	-0.87325			-29.56	-25.604
											-1.77563	-0.722167			-29.6005	-25.1955
											-1.83053	-0.840997			-29.5845	-25.3038
											-1.75513	-0.83696			-29.5664	-25.0674
											-1.72912	-0.762189			-29.5833	-25.0465
											-1.79751	-0.73408			-29.5027	-25.1584
											-1.82038	-0.959234			-29.5754	-25.3843
											-1.73157	-0.929228			-29.56	-25.2769
											-1.77557	-0.659875			-29.6242	-25.0417
											-1.74036	-0.915766			-29.585	-25.0382
											-1.7435	-0.747725			-29.5208	-25.3358
											-1.73959	-0.741148			-29.5793	-24.9332
											-1.69035	-0.714723			-29.5657	-25.199
											-1.77527	-0.861846			-29.4861	-25.3126
											-1.7925	-0.726968			-29.5672	-25.1699
											-1.75581	-0.826121			-29.5547	-25.0158
											-1.80522	-0.756223			-29.5465	-24.9599
											-1.71945	-0.684485			-29.5717	-25.3827
											-1.73985	-0.895172			-29.5443	-25.1982
											-1.76748	-0.787543			-29.5662	-25.324
											-1.73709	-0.834147			-29.5858	-25.0388
											-1.76952	-0.766018			-29.5566	-25.1376
											-1.79782	-0.746226			-29.5278	-25.2636
											-1.70948	-0.657783			-29.5155	-25.273
											-1.80484	-0.852911			-29.517	-24.9709
											-1.7418	-0.827145			-29.6417	-25.3796
											-1.80522	-0.870602			-29.598	-25.1854
											-1.78144	-0.719536			-29.5598	-25.1932
											-1.77453	-0.763954			-29.5833	-25.1149
											-1.78099	-0.782961			-29.5067	-25.2034
											-1.80536	-0.677015			-29.5132	-25.0579
											-1.77981	-0.860859			-29.5736	-25.1941
											-1.66112	-0.694559			-29.5178	-25.0911
											-1.78579	-0.882682			-29.5992	-25.2631
											-1.80479	-0.800686			-29.5944	-24.9488
											-1.75456	-0.790079			-29.5514	-24.9855
											-1.76828	-0.732924			-29.5245	-25.392
											-1.78617	-0.776123			-29.5722	-25.0247
											-1.78763	-0.799919			-29.5549	-25.1419
											-1.77579	-0.759503			-29.5351	-25.2828
											-1.76028	-0.963981			-29.4933	-25.1207
											-1.77312	-0.905591			-29.5937	-24.9406
											-1.80517	-0.73879			-29.507	-25.1511
											-1.6972	-0.874615			-29.5861	-25.0908
											-1.79453	-0.822827			-29.5079	-25.0642
											-1.7583	-0.842525			-29.5929	-25.2858
											-1.80614	-0.797661			-29.5405	-25.078
											-1.73117	-0.978015			-29.5996	-25.1769
											-1.81663	-0.718128			-29.6095	-25.1311
											-1.72708	-0.745394			-29.5363	-25.1399
											-1.78276	-0.910184			-29.5345	-25.2988
											-1.74874	-0.720228			-29.5837	-25.2955
											-1.72168	-0.773187			-29.5556	-25.4386
											-1.7002	-0.87425			-29.5748	-25.217
											-1.76389	-0.810589			-29.5709	-25.1001
											-1.80266	-0.95			-29.6104	-25.5746
											-1.80279	-0.541129			-29.5666	-25.4265
											-1.68762	-0.745559			-29.5714	-25.0895
											-1.73172	-0.812237			-29.5419	-25.2051
											-1.81445	-0.802509			-29.5973	-25.1441
											-1.79109	-0.711281			-29.591	-25.1905
											-1.80771	-0.782356			-29.5324	-25.2179
											-1.79204	-0.877869			-29.5395	-25.5575
											-1.79339	-0.897341			-29.5365	-25.0218
											-1.78023	-0.742696			-29.5454	-25.1422
											-1.72418	-0.783046			-29.5765	-25.1312
											-1.76408	-0.822768			-29.5373	-25.1664
											-1.77193	-0.792674			-29.5865	-25.1937
											-1.7287	-0.770325			-29.5879	-25.282
											-1.80578	-0.753899			-29.5314	-25.0849
											-1.78406	-0.685371			-29.5549	-25.4112
											-1.80747	-0.886952			-29.5937	-24.967
											-1.77861	-0.997812			-29.6009	-25.2501
											-1.80037	-0.856837			-29.5056	-25.0925
											-1.79716	-0.860621			-29.5593	-25.2411
											-1.7399	-0.849699			-29.5118	-25.0008
											-1.79123	-0.846141			-29.5533	-25.4798
											-1.73493	-0.742128			-29.5595	-25.197
											-1.76833	-0.752388			-29.5648	-25.1333
											-1.75433	-0.683096			-29.5907	-25.097
											-1.82033	-0.956615			-29.6054	-25.1101
											-1.772	-0.799233			-29.5658	-25.0121
											-1.80098	-0.715849			-29.5757	-24.9246
											-1.82065	-0.724418			-29.5603	-25.4571
											-1.76913	-0.696663			-29.5759	-25.085
											-1.77899	-0.828315			-29.5493	-25.1716
											-1.73601	-0.640768			-29.5967	-25.2245
											-1.77226	-0.757688			-29.5675	-25.1474
											-1.75057	-0.826208			-29.5737	-24.9457
											-1.79003	-0.850624			-29.609	-25.4713
											-1.72243	-0.810087			-29.5528	-25.3622
											-1.79623	-0.903313			-29.506	-25.0527
											-1.74801	-0.876265			-29.5588	-25.1826
											-1.84029	-0.783758			-29.5659	-25.2012
											-1.76709	-0.98312			-29.5812	-25.121
											-1.78991	-0.712179			-29.5036	-25.3535
											-1.81104	-0.81659			-29.5795	-25.3313
											-1.76096	-0.869001			-29.5951	-25.1092
											-1.76507	-0.783343			-29.4848	-25.2523
											-1.75982	-0.777069			-29.505	-25.1
											-1.8037	-0.658515			-29.5558	-25.1269
											-1.81229	-0.901859			-29.564	-25.1237
											-1.80034	-0.90944			-29.5926	-25.4754
											-1.81707	-0.826245			-29.5486	-25.1746
											-1.75838	-0.741109			-29.612	-25.3769
											-1.82493	-0.762045			-29.5801	-25.1519
											-1.848	-0.721474			-29.5756	-24.8053
											-1.80421	-0.78857			-29.5482	-25.388
											-1.78329	-0.902532			-29.5519	-25.0645
											-1.77293	-0.808925			-29.5709	-25.5003
											-1.80584	-0.758443			-29.5675	-25.2963
											-1.75792	-0.621575			-29.5862	-25.2266
											-1.7504	-0.658907			-29.5586	-25.3784
											-1.73917	-0.670914			-29.5456	-25.1698
											-1.78833	-0.743134			-29.5509	-25.4221
											-1.83677	-0.799792			-29.5867	-25.1832
											-1.78841	-0.628161			-29.5286	-24.9841
											-1.78089	-0.783925			-29.6368	-24.9298
											-1.79807	-0.70194			-29.5216	-25.1433
											-1.76618	-0.959529			-29.4949	-25.2005
											-1.76028	-0.76365			-29.558	-25.1627
											-1.78543	-0.758602			-29.6393	-25.2262
											-1.79949	-0.792442			-29.5791	-25.1837
											-1.77841	-0.749488			-29.5551	-25.2132
											-1.80517	-1.03556			-29.6085	-25.4985
											-1.72844	-0.856277			-29.5567	-25.3473
											-1.77508	-0.81043			-29.5796	-24.9447
											-1.76282	-0.820574			-29.5644	-24.9909
											-1.82247	-0.770858			-29.5899	-25.2747
											-1.83534	-0.881248			-29.5585	-25.2883
											-1.82441	-0.816601			-29.5387	-25.1774
											-1.71832	-0.790358			-29.534	-24.8305
											-1.70215	-0.803307			-29.5395	-25.0858
											-1.75672	-0.682132			-29.5481	-25.2665
											-1.75212	-0.887396			-29.553	-25.0593
											-1.77239	-0.903991			-29.5623	-25.3611
											-1.72755	-0.757594			-29.5041	-25.2426
											-1.80385	-0.778246			-29.5716	-25.294
											-1.75926	-0.705575			-29.5683	-25.1651
											-1.83025	-0.788625			-29.5116	-25.1872
											-1.82641	-0.810575			-29.5478	-25.4329
											-1.78059	-0.814189			-29.5672	-25.1352
											-1.75406	-0.869769			-29.5458	-25.2897
											-1.79412	-0.729996			-29.577	-25.1581
											-1.71741	-0.827808			-29.481	-25.2405
											-1.77973	-0.757108			-29.569	-25.1169
											-1.78631	-0.943195			-29.6036	-25.1771
											-1.74933	-0.849173			-29.6217	-24.8355
											-1.79453	-0.808097			-29.5795	-25.1763
											-1.71756	-0.83031			-29.6075	-25.1744
											-1.76245	-0.871841			-29.5371	-24.8468
											-1.78039	-0.801022			-29.5619	-24.9881
											-1.80622	-0.823573			-29.5246	-25.2056
											-1.77804	-0.815075			-29.5295	-25.2945
											-1.72023	-0.838604			-29.5961	-25.346
											-1.76643	-0.817267			-29.5739	-25.0976
											-1.79397	-0.688875			-29.5919	-25.293
											-1.73885	-0.740358			-29.5731	-25.1919
											-1.78158	-0.82985			-29.5748	-25.0397
											-1.77295	-0.798765			-29.5434	-25.1569
											-1.69866	-0.83948			-29.5386	-25.1964
											-1.78862	-0.78756			-29.5341	-25.0269
											-1.8029	-0.641971			-29.5752	-24.954
											-1.73302	-0.785693			-29.5015	-25.287
											-1.754	-0.730419			-29.5798	-25.0978
											-1.8013	-0.985222			-29.5384	-25.2377
											-1.76378	-0.73849			-29.562	-25.2147
											-1.76039	-0.927595			-29.534	-25.2524
											-1.80729	-0.601641			-29.5646	-24.9806
											-1.81509	-0.725153			-29.5658	-25.2843
											-1.79913	-0.905809			-29.5597	-25.1355
											-1.81695	-0.739786			-29.5468	-25.2043
											-1.68644	-0.943466			-29.5591	-25.4554
											-1.69803	-0.908156			-29.5796	-25.3892
											-1.76691	-0.837521			-29.6157	-24.9899
											-1.74376	-0.701883			-29.5947	-25.1533
											-1.75247	-0.862056			-29.567	-24.7149
											-1.77987	-0.918214			-29.5658	-25.2346
											-1.80824	-0.723985			-29.5733	-25.2766
											-1.74476	-0.688355			-29.6128	-25.1762
											-1.73892	-0.774218			-29.5179	-25.1557
											-1.75987	-0.953924			-29.5434	-24.8209
											-1.76845	-0.737373			-29.5652	-25.4445
											-1.81803	-0.966693			-29.5865	-25.5035
											-1.75542	-0.697212			-29.626	-25.2498
											-1.77107	-0.871531			-29.5594	-25.1401
											-1.78593	-0.691452			-29.5758	-25.2083
											-1.76929	-0.749722			-29.5911	-25.1397
											-1.79538	-0.74626			-29.5741	-25.3534
											-1.73356	-0.76253			-29.5844	-25.109
											-1.80664	-0.884588			-29.6192	-25.2397
											-1.79948	-0.856028			-29.5434	-25.3386
											-1.82766	-0.777714			-29.6095	-25.003
											-1.72955	-0.791931			-29.6349	-25.0857
											-1.76184	-0.890144			-29.6029	-25.0637
											-1.69839	-0.81154			-29.5951	-25.0515
											-1.715	-0.804814			-29.505	-25.3266
											-1.79136	-0.806168			-29.6082	-25.1365
											-1.7558	-0.906035			-29.5634	-25.235
											-1.82121	-0.754412			-29.5879	-25.0039
											-1.78597	-0.849255			-29.5274	-25.1835
											-1.76252	-0.940148			-29.63	-25.2083
											-1.76667	-0.771902			-29.5193	-25.4864
											-1.85101	-0.778104			-29.5983	-24.9708
											-1.75969	-0.804782			-29.5559	-25.3599
											-1.75653	-0.60756			-29.5806	-25.1633
											-1.78388	-0.766927			-29.5857	-25.2396
											-1.79174	-0.713891			-29.5848	-25.2933
											-1.72209	-0.858467			-29.5232	-25.3785
											-1.7704	-0.889979			-29.5965	-25.3838
											-1.75135	-0.69193			-29.6301	-25.2712
											-1.85049	-0.594604			-29.5987	-25.1362
											-1.77214	-0.807774			-29.558	-25.2311
											-1.75673	-0.871363			-29.6091	-25.1533
											-1.77302	-0.744288			-29.5504	-25.5127
											-1.799	-0.704057			-29.5071	-25.5223
											-1.7466	-0.809219			-29.564	-25.2523
											-1.74662	-0.750968			-29.5139	-25.3598
											-1.76385	-0.681373			-29.5368	-24.9537
											-1.7779	-0.64186			-29.5991	-25.1679
											-1.73603	-0.912062			-29.5782	-24.9669
											-1.78495	-0.721932			-29.5626	-25.1958
											-1.77447	-0.69786			-29.5801	-25.1799
											-1.77952	-0.847735			-29.5881	-25.2355
											-1.78952	-0.834793			-29.5313	-25.2545
											-1.76308	-0.582435			-29.6245	-25.1799
											-1.76137	-0.882062			-29.5958	-25.2724
											-1.80357	-0.763724			-29.5705	-24.8285
											-1.77915	-0.671815			-29.504	-24.9783
											-1.77871	-0.842304			-29.4801	-25.0831
											-1.77153	-0.677336			-29.5807	-25.0059
											-1.75256	-0.860453			-29.5373	-25.2261
											-1.78636	-0.832507			-29.5346	-25.1282
											-1.7709	-0.823794			-29.6089	-24.8807
											-1.74129	-0.881692			-29.5344	-24.8135
											-1.79031	-1.01953			-29.5525	-24.6162
											-1.75975	-0.822002			-29.5434	-25.0329
											-1.76446	-0.971605			-29.5677	-25.4293
											-1.81896	-0.752751			-29.5076	-25.185
											-1.786	-0.954793			-29.5582	-25.1435
											-1.77476	-0.748508			-29.5633	-24.8479
											-1.81345	-0.750624			-29.5493	-25.3203
											-1.76718	-0.647817			-29.6024	-25.0535
											-1.79657	-0.570185			-29.5301	-25.1011
											-1.78592	-0.873521			-29.579	-25.2099
											-1.664	-0.814509			-29.5402	-25.2225
											-1.738	-0.523652			-29.5089	-25.1554
											-1.79724	-0.726146			-29.5933	-24.9816
											-1.76016	-0.819544			-29.5524	-25.2584
											-1.78194	-0.698861			-29.549	-25.2555
											-1.78558	-0.913768			-29.5443	-25.1686
											-1.73637	-0.82221			-29.5085	-25.3054
											-1.7906	-0.573601			-29.5922	-25.4044
											-1.74743	-0.817435			-29.5398	-25.2505
											-1.71869	-0.851506			-29.5464	-25.427
											-1.77837	-0.84262			-29.5728	-25.3106
											-1.71659	-0.608705			-29.562	-25.0442
											-1.77245	-0.897576			-29.5609	-25.0917
											-1.79178	-0.820605			-29.5563	-25.2182
											-1.75501	-0.866089			-29.5547	-25.2504
											-1.72834	-0.677069			-29.5706	-25.1279
											-1.75521	-0.884204			-29.5699	-25.1987
											-1.78118	-0.689186			-29.5655	-25.1432
											-1.72675	-0.860943			-29.5586	-25.1997
											-1.77393	-0.737063			-29.5129	-24.8791
											-1.7658	-0.911398			-29.5215	-25.268
											-1.81168	-0.757915			-29.5628	-25.2914
											-1.77513	-0.77215			-29.5217	-25.2231
											-1.80124	-0.632608			-29.5822	-25.3679
											-1.70851	-0.777188			-29.6458	-24.8858
											-1.76576	-0.817134			-29.547	-25.2472
											-1.78015	-0.90616			-29.6036	-25.2801
											-1.7504	-0.762247			-29.5978	-25.3013
											-1.76367	-0.770631			-29.5975	-25.2853
											-1.75081	-0.837846			-29.5557	-25.1369
											-1.77557	-0.907039			-29.5594	-24.9334
											-1.72361	-0.596128			-29.5413	-25.149
											-1.81236	-0.823023			-29.5513	-25.3158
											-1.77312	-0.913898			-29.5705	-25.1034
											-1.79854	-0.87013			-29.5646	-25.1761
											-1.81359	-0.877166			-29.5282	-24.9419
											-1.75669	-0.818573			-29.6181	-25.225
											-1.7167	-0.803918			-29.5705	-25.292
											-1.81706	-0.766987			-29.53	-25.1263
											-1.82007	-0.912506			-29.5196	-25.0144
											-1.75033	-0.706136			-29.5521	-25.1312
											-1.77192	-0.778636			-29.5534	-25.2742
											-1.86017	-0.672189			-29.5412	-25.0587
											-1.7652	-0.88428			-29.5781	-24.965
											-1.74671	-0.820747			-29.5872	-25.2325
											-1.78817	-0.625923			-29.4877	-25.2716
											-1.75717	-0.718563			-29.6235	-25.2216
											-1.8082	-0.786234			-29.5104	-25.0967
											-1.77822	-0.864718			-29.528	-25.086
											-1.77576	-0.863278			-29.5633	-25.2243
											-1.74764	-0.761313			-29.5561	-25.1174
											-1.82097	-0.779297			-29.5744	-25.0505
											-1.80963	-0.893577			-29.5861	-25.1549
											-1.7583	-0.810877			-29.5688	-25.2996
											-1.73351	-0.639818			-29.5763	-25.1837
											-1.75159	-0.746411			-29.5256	-25.008
											-1.79577	-0.830931			-29.5956	-25.2418
											-1.77446	-0.885948			-29.5035	-25.2407
											-1.7257	-0.730551			-29.5921	-25.042
											-1.701	-0.762865			-29.5718	-25.3058
											-1.70972	-0.881256			-29.5365	-24.9752
											-1.75121	-0.804878			-29.5571	-25.1952
											-1.8048	-0.695043			-29.5785	-25.5324
											-1.8	-0.861355			-29.6084	-25.1481
											-1.74467	-0.708179			-29.6065	-25.3062
											-1.7522	-0.71692			-29.5858	-25.193
											-1.81278	-0.894049			-29.5496	-25.2517
											-1.78817	-0.810058			-29.569	-25.1472
											-1.78812	-0.839236			-29.5497	-25.0229
											-1.82762	-0.85924			-29.5968	-25.3887
											-1.77487	-0.826942			-29.5505	-25.3777
											-1.79156	-0.719208			-29.4795	-25.0827
											-1.80775	-0.709382			-29.5226	-25.1558
											-1.78843	-0.785976			-29.55	-25.2247
											-1.76143	-0.888489			-29.5647	-25.0812
											-1.80684	-0.86004			-29.5928	-25.06
											-1.78802	-0.805598			-29.5646	-25.1352
											-1.77568	-0.779003			-29.5499	-24.8782
											-1.72302	-0.701584			-29.5364	-25.1319
											-1.7262	-0.902465			-29.5401	-24.8914
											-1.80064	-0.675049			-29.5533	-25.2466
											-1.74263	-0.943823			-29.5642	-25.1391
											-1.72369	-0.733306			-29.5942	-25.2305
											-1.75686	-0.51632			-29.5716	-25.5049
											-1.73848	-0.851664			-29.6037	-25.1444
											-1.72882	-0.751053			-29.552	-24.8739
											-1.74911	-0.810044			-29.5645	-25.3475
											-1.71804	-0.721975			-29.5355	-25.0667
											-1.77596	-0.7434			-29.6043	-25.1296
											-1.74236	-0.706374			-29.548	-25.1174
											-1.8452	-0.956635			-29.5639	-25.3034
											-1.78682	-0.781616			-29.5395	-25.3429
											-1.77133	-0.584909			-29.5396	-25.2184
											-1.73717	-0.8144			-29.6147	-25.3418
											-1.79765	-0.832344			-29.5095	-25.1417
											-1.73634	-0.931096			-29.5878	-25.3139
											-1.72041	-0.760383			-29.6199	-24.921
											-1.83725	-0.728272			-29.4662	-25.1064
											-1.77639	-0.894992			-29.5309	-25.0684
											-1.75044	-0.791593			-29.539	-24.7534
											-1.78458	-0.738898			-29.5636	-25.1085
											-1.76217	-0.754954			-29.5213	-25.3246
											-1.73021	-0.828421			-29.5889	-25.2002
											-1.7869	-0.703928			-29.5786	-25.1282
											-1.84329	-0.666836			-29.6033	-25.0824
											-1.8082	-0.894173			-29.542	-24.7346
											-1.7551	-0.842239			-29.5725	-25.2478
											-1.74853	-0.780061			-29.545	-24.787
											-1.78703	-0.72844			-29.5061	-25.1347
											-1.81556	-0.856167			-29.5236	-25.1744
											-1.7388	-0.685084			-29.5232	-25.2613
											-1.74007	-0.760564			-29.5147	-25.2547
											-1.7475	-0.892528			-29.5906	-24.9951
											-1.81458	-0.792215			-29.5275	-24.9797
											-1.80491	-0.903267			-29.6152	-25.1456
											-1.71073	-0.696973			-29.5728	-25.1834
											-1.77763	-0.849998			-29.5541	-24.9372
											-1.79329	-0.574985			-29.5815	-25.2895
											-1.76735	-0.790218			-29.5649	-24.8622
											-1.84173	-0.850847			-29.5507	-25.3295
											-1.73805	-0.772756			-29.576	-25.3473
											-1.75233	-0.901496			-29.5936	-25.2801
											-1.7732	-0.629983			-29.535	-25.3969
											-1.80552	-0.690094			-29.5606	-24.8583
											-1.79372	-0.719589			-29.5717	-24.9979
											-1.77741	-0.715764			-29.546	-25.1332
											-1.72409	-0.726333			-29.4807	-25.4517
											-1.76433	-0.851719			-29.4884	-24.8348
											-1.80466	-0.713053			-29.6297	-24.8893
											-1.75306	-0.747516			-29.5277	-24.9056
											-1.78676	-0.912669			-29.5335	-25.2181
											-1.74664	-0.84009			-29.5651	-25.3936
											-1.77327	-0.887365			-29.5445	-25.0086
											-1.78826	-0.612853			-29.5739	-25.088
											-1.75402	-0.775547			-29.5545	-25.286
											-1.83021	-0.862035			-29.596	-25.31
											-1.79695	-0.775716			-29.618	-25.0016
											-1.80563	-0.793902			-29.5906	-24.993
											-1.80219	-0.84423			-29.5897	-24.9098
											-1.75874	-0.760313			-29.5948	-25.0083
											-1.73004	-0.689443			-29.5497	-25.0725
											-1.73941	-0.903076			-29.5974	-25.0184
											-1.76483	-0.712374			-29.5898	-25.0893
											-1.68493	-0.642903			-29.6053	-25.2526
											-1.80314	-0.832084			-29.539	-25.1733
											-1.77322	-0.787768			-29.5616	-25.1909
											-1.77606	-0.826382			-29.5226	-25.1884
											-1.7934	-0.765798			-29.596	-25.3315
											-1.71844	-0.67307			-29.5751	-25.2831
											-1.77345	-0.70148			-29.5725	-25.4842
											-1.75042	-0.831899			-29.512	-25.0636
											-1.73335	-0.782903			-29.5731	-25.1742
											-1.74619	-0.644018			-29.5408	-25.286
											-1.81528	-0.746509			-29.6151	-25.2859
											-1.79521	-0.871094			-29.5417	-25.1424
											-1.78919	-0.676778			-29.5801	-25.0157
											-1.7734	-0.937434			-29.5872	-25.309
											-1.74816	-0.625573			-29.6011	-24.9649
											-1.76936	-0.823145			-29.5846	-25.0798
											-1.74299	-0.67162			-29.5987	-24.9789
											-1.70248	-0.867018			-29.5261	-25.2179
											-1.79514	-0.774658			-29.6279	-25.1497
											-1.7784	-0.807353			-29.5173	-25.3701
											-1.79093	-0.70345			-29.5652	-25.1151
											-1.78403	-0.77938			-29.5545	-24.9259
											-1.73718	-0.727189			-29.5212	-25.3962
											-1.74239	-0.868338			-29.5683	-25.3095
											-1.7451	-0.788421			-29.5729	-25.2532
											-1.74537	-0.802982			-29.5162	-25.0717
											-1.78643	-0.767451			-29.5572	-25.2544
											-1.73035	-0.77318			-29.5638	-24.8933
											-1.75345	-0.791121			-29.5659	-25.1041
											-1.76277	-0.832			-29.614	-25.3758
											-1.77423	-0.769294			-29.6424	-25.252
											-1.80635	-0.81247			-29.5747	-25.2977
											-1.81137	-0.885225			-29.5216	-25.2027
											-1.7468	-0.685937			-29.5432	-25.2818
											-1.80009	-0.763587			-29.4985	-25.3431
											-1.70525	-0.659547			-29.5518	-25.438
											-1.78299	-0.733669			-29.5171	-25.0786
											-1.7593	-0.806688			-29.5847	-25.1362
											-1.77343	-0.750847			-29.5635	-25.2889
											-1.79341	-0.734871			-29.5462	-25.2738
											-1.77819	-0.865838			-29.5542	-25.1478
											-1.80203	-0.712511			-29.5634	-25.1999
											-1.83113	-0.726196			-29.5832	-25.1588
											-1.70943	-0.59814			-29.5684	-25.4797
											-1.70945	-0.884244			-29.5843	-25.1909
											-1.77685	-0.821542			-29.5666	-25.2215
											-1.74012	-0.76319			-29.5587	-25.3329
											-1.74907	-0.795989			-29.5592	-25.4192
											-1.7508	-0.719911			-29.5499	-25.2037
											-1.80104	-0.751139			-29.6018	-25.0831
											-1.71482	-0.808275			-29.5911	-25.2024
											-1.75093	-0.82051			-29.5182	-24.9335
											-1.71933	-0.841491			-29.5573	-25.0956
											-1.74944	-0.785214			-29.591	-25.357
											-1.69355	-0.699972			-29.5165	-24.9602
											-1.79967	-0.791764			-29.5671	-25.0972
											-1.81506	-0.700741			-29.583	-25.4575
											-1.78687	-0.671472			-29.5451	-24.916
											-1.74385	-0.709204			-29.5908	-25.2014
											-1.8072	-0.906084			-29.63	-25.2329
											-1.72339	-0.904318			-29.4792	-24.9858
											-1.78802	-0.653492			-29.5545	-25.122
											-1.72323	-0.753119			-29.5495	-25.0813
											-1.77898	-0.751611			-29.5086	-25.165
											-1.80931	-0.840561			-29.5747	-25.2983
											-1.76207	-0.820026			-29.5469	-25.3317
											-1.74808	-0.762912			-29.5225	-25.2956
											-1.70227	-0.728208			-29.5367	-25.0729
											-1.77467	-0.828559			-29.5805	-25.162
											-1.74596	-0.833168			-29.5212	-25.0556
											-1.82174	-0.852681			-29.5601	-25.3512
											-1.79205	-0.800898			-29.5406	-25.1442
											-1.80582	-0.737853			-29.5958	-25.4064
											-1.78414	-0.890891			-29.5576	-25.154
											-1.7817	-0.826134			-29.5326	-25.3057
											-1.71463	-0.750374			-29.5655	-25.2588
											-1.81014	-0.840274			-29.5958	-25.4277
											-1.77753	-0.845479			-29.5625	-25.2327
											-1.73671	-0.927095			-29.5091	-25.1201
											-1.71885	-0.9663			-29.5321	-25.1963
											-1.79957	-0.696558			-29.6012	-25.3296
											-1.75301	-0.885362			-29.5878	-25.4755
											-1.77449	-0.772354			-29.6026	-25.0966
											-1.75744	-0.911019			-29.5612	-25.1666
											-1.80817	-0.800882			-29.5103	-25.4385
											-1.76235	-0.857418			-29.566	-25.2345
											-1.74839	-0.859595			-29.5487	-25.2858
											-1.77453	-0.801132			-29.5674	-25.0991
											-1.74968	-0.899983			-29.5242	-24.9636
											-1.75189	-0.87893			-29.4932	-25.2751
											-1.765	-0.945382			-29.6055	-25.2542
											-1.78308	-0.540535			-29.605	-25.3503
											-1.79678	-0.600214			-29.6062	-25.0414
											-1.80515	-0.743227			-29.5874	-24.9707
											-1.77869	-0.809027			-29.6202	-25.1205
											-1.83752	-0.795217			-29.5967	-25.1549
											-1.73705	-0.803002			-29.5553	-25.2276
											-1.77579	-0.767069			-29.5586	-25.1046
											-1.80737	-0.984251			-29.5002	-25.0262
											-1.76004	-0.477177			-29.5359	-25.2274
											-1.76114	-0.723194			-29.5287	-25.0875
											-1.74563	-0.778634			-29.4987	-24.9673
											-1.74303	-0.753838			-29.5951	-25.402
											-1.82569	-0.867822			-29.5415	-24.8787
											-1.78391	-0.743969			-29.5404	-25.158
											-1.76634	-0.788737			-29.5625	-25.0629
											-1.74756	-0.903345			-29.5818	-25.067
											-1.81838	-0.908145			-29.5787	-25.2324
											-1.75421	-0.78731			-29.5484	-25.0662
											-1.83894	-0.54317			-29.566	-24.965
											-1.7683	-0.910338			-29.5603	-24.8686
											-1.81739	-0.796536			-29.5562	-25.2158
											-1.81942	-0.878764			-29.5239	-25.3523
											-1.81448	-0.732158			-29.5082	-25.1764
											-1.83342	-0.780291			-29.5798	-25.3685
											-1.78864	-0.85468			-29.6223	-25.0587
											-1.78762	-0.745632			-29.5442	-25.274
											-1.76137	-0.830538			-29.4887	-25.2618
											-1.73433	-0.782174			-29.5503	-25.224
											-1.73034	-0.913067			-29.5775	-25.2889
											-1.7094	-0.748867			-29.5858	-25.1927
											-1.71555	-0.818043			-29.5427	-25.1003
											-1.79938	-0.829765			-29.5193	-25.0072
											-1.76471	-0.704609			-29.5856	-25.0797
											-1.78671	-0.793553			-29.5569	-25.1735
											-1.78037	-0.644579			-29.533	-25.1594
											-1.79443	-0.763634			-29.5532	-25.1697
											-1.76821	-0.861442			-29.5676	-25.3515
											-1.74205	-0.610998			-29.5812	-25.1517
											-1.78682	-0.791387			-29.6299	-25.3679
											-1.7824	-0.859312			-29.5346	-25.137
											-1.78446	-0.779003			-29.5868	-25.4994
											-1.78755	-0.699954			-29.5283	-25.0735
											-1.70227	-0.665814			-29.5836	-25.2973
											-1.77886	-0.816435			-29.5373	-25.2495
											-1.75342	-0.727596			-29.6243	-25.2252
											-1.66788	-0.766181			-29.6104	-24.968
											-1.74758	-0.723016			-29.5907	-25.3669
											-1.77461	-0.852705			-29.6063	-25.1406
											-1.81716	-0.588378			-29.5478	-25.1845
											-1.74204	-0.814769			-29.4964	-25.482
											-1.75086	-0.656154			-29.5799	-25.336
											-1.77196	-0.677896			-29.5564	-25.5112
											-1.72899	-0.85715			-29.6102	-25.1915
											-1.79822	-0.784418			-29.5166	-25.2434
											-1.76631	-0.688439			-29.6246	-25.2001
											-1.84294	-0.713311			-29.5871	-25.338
											-1.76608	-0.841239			-29.5956	-25.2263
											-1.78631	-0.572865			-29.5754	-25.1973
											-1.72191	-0.724812			-29.5631	-25.1394
											-1.76366	-0.805975			-29.5867	-25.0269
											-1.77501	-0.770559			-29.5548	-25.1446
											-1.74285	-0.890723			-29.5625	-25.0237
											-1.75256	-0.842291			-29.5582	-25.0334
											-1.67569	-0.713264			-29.5112	-25.0563
											-1.81551	-0.93332			-29.564	-24.9398
											-1.80774	-0.699454			-29.541	-24.9203
											-1.79274	-0.817788			-29.5357	-25.1402
											-1.77032	-0.500269			-29.5783	-25.2878
											-1.74562	-0.676357			-29.5742	-25.2815
											-1.75484	-0.670971			-29.5472	-25.1852
											-1.7222	-0.735544			-29.6335	-25.4114
											-1.79135	-0.759625			-29.5526	-24.9313
											-1.72064	-0.725506			-29.5765	-25.2945
											-1.78318	-0.923061			-29.552	-25.1357
											-1.82666	-1.01476			-29.5057	-25.1757
											-1.77015	-0.738243			-29.4984	-25.2021
											-1.79484	-0.860099			-29.5615	-25.2119
											-1.70528	-0.749726			-29.5504	-25.3016
											-1.76026	-0.85074			-29.5349	-25.1493
											-1.84155	-0.803642			-29.5525	-25.3725
											-1.83798	-0.756257			-29.5274	-25.0951
											-1.74743	-0.785751			-29.5931	-25.118
											-1.75728	-0.850303			-29.5588	-25.3826
											-1.81182	-0.63683			-29.6353	-25.2648
											-1.80685	-0.768617			-29.5961	-25.03
											-1.76365	-0.795709			-29.5786	-25.1583
											-1.7682	-0.946319			-29.5594	-25.0798
											-1.76237	-0.747678			-29.5548	-25.073
											-1.77752	-0.643889			-29.6173	-25.3229
											-1.74594	-0.687353			-29.6146	-25.325
											-1.73353	-0.737495			-29.5259	-25.1039
											-1.80072	-0.877907			-29.5202	-25.1803
											-1.80368	-0.814053			-29.5706	-25.0451
											-1.77011	-0.875385			-29.5416	-25.0347
											-1.84548	-0.640535			-29.6031	-24.9918
											-1.81608	-0.923706			-29.5826	-25.1644
											-1.77821	-0.674276			-29.5852	-25.093
											-1.82916	-0.870129			-29.5102	-25.2741
											-1.81071	-0.66293			-29.4891	-25.0243
											-1.69975	-0.694367			-29.6001	-25.1459
											-1.80294	-0.779272			-29.4989	-25.131
											-1.76199	-0.740497			-29.5564	-25.2092
											-1.79379	-0.761915			-29.4894	-24.8051
											-1.77807	-0.785376			-29.5432	-25.1519
											-1.7598	-0.689987			-29.5582	-25.3416
											-1.78463	-0.805693			-29.5368	-25.36
											-1.71084	-0.712858			-29.5937	-24.8703
											-1.8136	-0.568943			-29.5894	-25.2977
											-1.73383	-0.726561			-29.5642	-25.0545
											-1.78669	-0.749746			-29.5735	-25.0291
											-1.70973	-0.824569			-29.5627	-25.3456
											-1.78603	-0.820988			-29.5317	-25.2783
											-1.72246	-0.777962			-29.5926	-24.9622
											-1.73628	-0.76571			-29.5463	-24.78
											-1.79963	-0.715365			-29.6174	-25.3414
											-1.76908	-0.869913			-29.5715	-25.0417
											-1.76303	-0.856291			-29.5668	-25.2591
											-1.70261	-0.73622			-29.5758	-25.013
											-1.75648	-0.838022			-29.4961	-25.0899
											-1.73541	-0.7937			-29.5336	-25.3131
											-1.80354	-0.573394			-29.5833	-25.4684
											-1.77124	-0.80745			-29.6016	-25.0067
											-1.7862	-0.74338			-29.5658	-25.3183
											-1.72753	-0.839138			-29.5549	-25.0687
											-1.72918	-0.774012			-29.5821	-25.0549
											-1.77863	-0.716336			-29.5694	-25.3771
											-1.78611	-0.896596			-29.5739	-25.1053
											-1.78803	-0.900931			-29.5368	-25.4213
											-1.76062	-0.712363			-29.5784	-25.2848
											-1.76523	-0.944059			-29.5591	-25.427
											-1.74715	-0.529701			-29.653	-25.0236
											-1.77827	-0.918551			-29.6113	-25.2303
											-1.71462	-0.834944			-29.5264	-25.0625
											-1.75699	-0.885365			-29.527	-25.2797
											-1.76585	-0.676674			-29.5338	-25.2608
											-1.75133	-0.672373			-29.5583	-25.0037
											-1.74302	-0.838164			-29.5069	-25.4723
											-1.76231	-0.735419			-29.5217	-25.4121
											-1.7951	-0.723118			-29.5678	-24.8317
											-1.82585	-0.731865			-29.5929	-25.2011
											-1.80433	-0.723898			-29.5925	-24.9116
											-1.67171	-0.664031			-29.5664	-25.0748
											-1.77317	-0.724084			-29.5696	-25.2847
											-1.82267	-0.820028			-29.57	-25.1909
											-1.75785	-0.674723			-29.5653	-24.9572
											-1.80062	-0.804032			-29.5593	-25.1393
											-1.7307	-0.639061			-29.5423	-25.2405
											-1.79302	-0.842611			-29.5321	-24.9004
											-1.76944	-0.837757			-29.586	-25.1098
[truncated: 3,001 more rows]
