# Supplementary material for: Scalable Boltzmann generators for equilibrium sampling of large-scale materials
Source: Nat Commun. 2026 Jun 5;17:5010. doi: 10.1038/s41467-026-73900-9 (PMC13241520; doi:10.1038/s41467-026-73900-9)
Supplement: Supplementary file 3 — Source Data [file 41467_2026_73900_MOESM3_ESM.zip › Figure3.xlsx]

## Sheet: Sheet1
Step	mw_cubic_64_Global_run_1	mw_cubic_64_Global_run_2	mw_cubic_64_Global_run_3	mw_cubic_64_Global_run_4	mw_cubic_64_Global_run_5	mw_cubic_64_Local_run_1	mw_cubic_64_Local_run_2	mw_cubic_64_Local_run_3	mw_cubic_64_Local_run_4	mw_cubic_64_Local_run_5	mw_cubic_216_Global_run_1	mw_cubic_216_Global_run_2	mw_cubic_216_Global_run_3	mw_cubic_216_Global_run_4	mw_cubic_216_Global_run_5	mw_cubic_216_Local_run_1	mw_cubic_216_Local_run_2	mw_cubic_216_Local_run_3	mw_cubic_216_Local_run_4	mw_cubic_216_Local_run_5	lj_fcc_256_Global_run_1	lj_fcc_256_Global_run_2	lj_fcc_256_Global_run_3	lj_fcc_256_Global_run_4	lj_fcc_256_Global_run_5	lj_fcc_256_Local_run_1	lj_fcc_256_Local_run_2	lj_fcc_256_Local_run_3	lj_fcc_256_Local_run_4	lj_fcc_256_Local_run_5
0	0.103108	0.103205	0.100165	0.1	0.1	0.116754	0.187447	0.1	0.100185	0.108735	0.1	0.1	0.1	0.1	0.100699	0.1	0.1	0.112877	0.1	0.1	0.101781	0.100189	0.237959	0.1	0.111796	0.100014	0.1	0.106192	0.103333	0.103132
1	0.279249	0.19791	1.40075	0.37363	0.194696	0.712647	0.122495	0.65538	0.144901	0.599587	0.107661	0.106088	0.14932	0.100439	0.100123	0.353722	0.104578	0.101515	0.280613	0.100051	0.100098	0.106866	0.134788	0.12362	0.226506	0.542937	0.175243	0.187563	0.114526	0.32574
2	0.345288	0.241306	0.296626	0.273307	0.396661	0.23972	0.137975	0.104817	0.663293	0.215687	0.164481	0.100021	0.105118	0.105706	0.357003	0.928688	0.102721	0.219691	0.23848	0.159061	0.100012	0.10011	0.223305	0.1	0.122855	0.160859	0.311986	0.103377	0.100089	0.101844
3	0.568414	0.288837	0.169678	1.49218	0.238486	0.328696	0.417081	0.761586	0.382266	0.614665	0.171206	0.195654	0.223041	0.100175	0.224066	0.394519	0.405259	0.455787	0.539965	0.11289	0.266337	0.165084	0.204248	0.100247	0.100366	0.137196	0.331361	0.204376	0.52006	0.268124
4	0.438895	0.46268	0.638641	1.02373	0.702402	0.557654	0.329872	0.74104	0.290292	1.08948	0.297263	0.158972	0.143884	0.212754	0.126815	0.102969	0.10865	0.526074	0.119194	0.213673	0.100003	0.292291	0.105822	0.266334	0.190803	0.423524	0.255738	0.250264	0.110767	0.148118
5	0.824996	0.233367	1.06116	0.543827	1.48221	0.371954	1.53453	1.01082	0.51707	2.85546	0.525547	0.287376	0.213339	0.143612	0.10328	0.263024	0.285207	0.143489	0.681329	0.354408	0.109911	0.107955	0.202995	0.199807	0.10005	0.407823	0.283477	0.366254	0.185814	0.237396
6	0.701354	0.780183	0.433042	0.20746	1.62063	3.5608	1.24133	0.499478	1.9064	0.537905	0.719799	0.130639	0.182438	0.224296	0.22955	0.681731	1.2076	0.192251	0.321388	0.56103	0.132287	0.154162	0.3717	0.166255	0.267442	0.1076	0.588284	0.135849	0.335556	0.288032
7	0.346325	0.139986	0.546241	0.278524	1.19752	1.54649	2.29946	1.51387	3.928	3.73675	0.605713	0.233956	0.202778	0.146498	0.194763	0.263209	0.160088	0.612098	0.504612	0.359813	0.101801	0.100739	0.161598	0.107283	0.17037	0.195537	0.563224	0.267924	0.35526	0.501786
8	0.309628	0.177326	0.76345	1.01284	0.157743	5.22093	1.25652	4.33537	0.352311	0.134501	0.173301	0.100354	0.217824	0.100309	0.117155	0.306024	0.48299	0.122039	0.544116	0.389935	0.255989	0.372277	0.155928	0.202901	0.100216	0.100483	0.332584	0.245315	0.363985	0.456064
9	2.18147	0.157902	0.949645	0.63652	0.415086	2.06832	1.82393	1.09074	4.37859	5.51608	0.10316	0.158081	0.134326	0.124316	0.204133	1.23418	0.450451	0.158313	0.277031	0.617701	0.158068	0.186202	0.103362	0.171876	0.167293	0.279706	0.178835	0.336097	0.129026	0.487165
10	0.791233	1.14356	1.16103	0.574179	2.83098	1.5032	1.63897	1.44446	3.28129	2.01482	0.116399	0.100273	0.12936	0.190254	0.453522	0.764517	0.380589	0.119687	0.309618	0.524865	0.101096	0.524284	0.1	0.134976	0.106097	0.107809	0.156892	0.107355	0.159226	0.382099
11	0.115319	0.234132	0.338363	0.907901	1.00796	1.60688	3.14243	2.50984	2.29177	2.04177	0.115468	0.28875	0.120786	0.153433	0.31687	1.61751	0.307987	0.482299	0.31695	0.660698	0.328659	0.111555	0.100286	0.148408	0.102485	0.1275	0.127428	0.206456	0.175842	0.25974
12	0.907086	0.476927	0.168573	0.283435	1.06703	0.28205	1.88286	3.77963	0.397095	5.16248	0.372417	0.232444	0.737087	0.409476	0.409474	0.106445	1.22183	0.467806	0.594659	0.997588	0.106593	0.100093	0.150045	0.181019	0.10006	0.296182	0.201114	0.326213	0.393893	0.104968
13	0.729862	0.139708	1.93061	0.124399	0.663963	1.44136	0.242909	2.71847	1.66739	6.44342	0.287193	0.238612	0.240651	0.1109	0.293324	0.441784	0.971229	0.174528	0.356453	0.846458	0.270791	0.12781	0.38084	0.538725	0.100489	0.428638	0.452792	0.119802	0.734219	0.120044
14	0.131635	0.681845	0.619714	0.492594	1.50767	3.09614	2.29604	1.93189	0.779055	4.61429	0.326717	0.540835	0.125938	0.302026	0.107373	0.106197	0.126775	0.228923	0.205717	0.295703	0.100085	0.208861	0.186595	0.113844	0.362836	0.155819	0.880539	0.133338	0.520701	0.375393
15	0.23334	1.94322	0.192869	0.128536	1.07982	4.66468	3.89528	2.67497	5.11415	2.62994	0.126958	0.301009	0.459469	0.397714	0.175969	0.282208	0.101456	1.15868	0.712684	0.805229	0.23135	0.231122	0.103483	0.100785	0.100003	0.207938	0.896767	0.270198	0.147114	0.301162
16	2.28035	0.343062	2.06357	2.23348	0.895075	1.20293	1.66497	8.15417	1.56123	1.87464	0.367298	0.265726	0.138944	0.645714	0.465723	0.58043	0.227652	1.09256	0.771112	0.439148	0.105798	0.103403	0.114384	0.197536	0.178415	0.106558	0.23478	0.134156	0.226653	0.123615
17	0.509481	1.39767	0.337706	1.36847	0.81816	1.67708	0.453924	4.87374	3.05688	2.25849	0.118617	0.32936	0.403613	0.127351	0.365501	0.81252	0.644106	1.55056	1.44056	0.718684	0.353358	0.100019	0.161963	0.100568	0.103418	0.220301	0.111239	0.105235	0.109593	0.805828
18	0.89392	0.23479	1.18032	2.10307	1.11335	2.35338	1.91502	1.96027	5.04656	4.17026	0.324705	0.459941	0.297794	0.138096	0.621997	0.291149	0.826687	1.27433	0.459925	0.131744	0.100026	0.156898	0.234083	0.101343	0.432783	0.101	0.267779	0.316202	0.400772	0.27821
19	0.182652	1.63963	0.747706	1.01084	0.405011	5.30228	0.763131	1.74052	1.61188	1.77115	0.306677	0.251433	0.131616	0.257849	0.13547	0.865233	0.555431	1.00139	2.00192	0.134603	0.301914	0.109024	0.318766	0.184767	0.101847	0.162318	0.183372	0.396994	0.767148	0.13787
20	0.768614	1.66907	1.9946	0.736484	0.466188	9.12157	1.45572	7.93095	0.31741	3.01455	0.231946	0.90584	0.708135	0.103045	0.175246	2.23165	0.594417	0.213259	1.96444	0.739256	0.110107	0.412637	0.221812	0.26028	0.171585	0.885445	0.202895	0.976236	0.28059	0.276159
21	0.83707	2.12059	1.04477	1.81384	0.559561	1.69254	2.79256	6.48182	1.01597	0.987529	0.460481	0.148737	0.344506	0.58455	0.303862	1.08404	0.75145	0.995641	0.211341	0.323966	0.212219	0.414135	0.461418	0.487784	0.294821	0.252635	0.181357	0.169554	0.270754	0.366748
22	1.1493	0.608815	1.94597	0.366101	1.88211	4.2854	2.10924	6.11504	4.29031	3.57161	0.105609	0.384014	0.141512	0.891828	0.115638	1.47089	0.749563	0.804382	0.888491	0.157222	0.154776	0.312956	0.117118	0.112981	0.185371	0.656033	0.528879	0.437415	0.752399	0.205614
23	0.338244	0.677511	3.59297	0.772073	1.05817	4.48667	2.80043	0.469294	1.9139	2.97835	0.149461	0.600439	0.659762	0.288923	0.301405	0.234932	0.86308	0.753839	0.401317	0.883642	0.125605	0.100021	0.34147	0.110647	0.10008	0.173382	0.946933	0.204028	0.406146	0.841467
24	2.10094	1.28554	0.694442	1.29958	1.02616	5.18943	4.44928	3.21131	3.481	4.7005	0.333348	0.272202	0.104761	0.174868	0.339741	0.809248	1.1635	0.374761	0.703166	0.784793	0.114758	0.296622	0.100762	0.249644	0.160865	0.531765	0.274161	0.497219	0.167815	0.187843
25	0.218338	0.7568	0.832246	1.82855	1.58137	4.59781	2.45614	5.60739	2.72743	6.3882	0.317721	0.156188	0.417586	0.14368	0.214496	0.159234	0.567145	0.91956	0.702606	0.917501	0.244544	0.102789	0.469139	0.109059	0.688809	0.392996	0.105942	0.174146	0.176245	0.388089
26	1.42846	2.97537	1.48423	0.516226	1.01108	6.78989	2.10582	3.80711	2.66296	8.58162	0.486843	0.161991	0.102114	0.235255	0.200571	2.24345	1.49245	0.874931	4.39244	0.367808	0.303229	0.115898	0.137371	0.11136	0.110765	0.259654	0.699528	0.519394	0.289843	0.166588
27	2.04295	3.01658	4.52359	0.557375	2.70707	7.3522	11.1598	0.988183	2.74502	2.87537	0.495229	0.106063	0.112512	0.212986	0.345059	1.35002	0.442068	1.07787	0.340288	0.1336	0.2681	0.225437	0.198131	0.283956	0.146886	0.673999	0.245682	0.157486	0.866868	0.533182
28	1.42804	1.86512	2.00913	3.97012	3.45646	6.43002	4.58552	7.98962	3.09883	4.20837	0.483885	0.345078	0.607961	0.3534	0.132812	0.545049	0.373075	0.398191	0.485788	0.805205	0.431239	0.100263	0.104358	0.338786	0.190587	0.843458	0.543467	0.289547	0.379593	0.103851
29	0.722861	3.2747	4.80214	2.60292	3.25743	4.46883	5.58015	4.13006	2.05961	2.6637	0.107894	0.127896	0.659829	0.101092	0.258399	0.183347	1.31625	1.07671	0.20836	1.21811	0.353171	0.166419	0.134171	0.110585	0.123057	0.114093	0.414217	0.154664	0.647353	0.11145
30	3.36022	0.85583	0.85213	1.21177	2.13155	4.38423	4.01291	5.67097	3.69955	8.82003	0.124219	0.207783	0.255018	0.355654	0.249571	0.978638	1.85725	0.482254	2.2675	1.5951	0.134857	0.384511	0.101891	0.182119	0.386502	0.143741	0.396233	0.510002	0.460634	0.300752
31	1.03306	2.02703	2.15173	3.80514	0.725951	6.98755	4.31253	2.94258	5.65443	1.57033	0.702926	0.369252	0.103246	0.103131	0.757192	1.75594	0.327405	0.609612	1.3629	0.553538	0.187258	0.100669	0.301509	0.278133	0.512995	0.110049	0.570233	0.179007	0.578819	0.139454
32	0.66336	2.21228	0.747799	0.228858	0.367594	4.88661	7.27927	7.31411	4.69583	7.35203	0.117315	0.13492	0.285554	0.47542	0.639006	0.178095	1.24341	0.569655	1.95452	0.419964	0.112473	0.543647	0.126749	0.10033	0.162218	0.147939	0.437081	0.674502	0.932963	0.125199
33	1.71389	1.429	0.263781	0.26278	0.350011	5.24372	3.25493	6.12802	3.02486	11.118	0.125738	0.358211	0.459096	0.714564	0.340201	0.188646	2.40899	0.57531	0.561299	0.909182	0.162523	0.105883	0.100051	0.109153	0.122135	0.154871	0.101158	0.2327	1.22477	0.26788
34	4.41435	5.0732	1.23036	0.244127	1.24317	7.15774	5.45287	6.96615	12.1313	2.74436	0.270445	0.109534	0.512661	0.251887	0.340203	0.376591	0.328009	1.13604	0.641099	0.60439	0.243691	0.226204	0.196333	0.299147	0.198541	0.860326	0.46882	0.669423	0.14888	0.13487
35	0.821488	2.05609	2.79277	0.819584	3.60517	6.27143	3.82987	8.48132	8.76362	3.25408	0.312839	0.144374	0.361177	0.202863	0.14247	0.257057	0.563662	0.485371	1.43189	0.712825	0.131046	0.133513	0.113521	0.226317	0.224144	1.23365	0.351538	0.170923	0.262109	0.464174
36	1.14502	2.75847	1.2715	2.73527	0.99304	3.46778	6.10787	12.1371	5.61642	7.74871	0.440145	0.384091	0.369356	0.100569	0.38278	0.603047	0.59976	1.43994	1.88523	0.383731	0.132322	0.216911	0.129287	0.100001	0.101306	0.981861	0.255542	0.459955	0.30416	0.11988
37	2.15941	1.28473	1.42163	2.94172	0.874477	10.3648	7.20527	10.6791	6.33782	9.41354	0.152583	0.144857	0.138281	0.260818	0.536824	0.180672	1.72759	0.101641	0.941838	0.746954	0.119907	0.778052	0.18337	0.154855	0.118985	0.233945	0.866355	0.96693	0.557225	0.858627
38	2.78717	7.6146	1.17782	1.26669	2.83808	2.67014	4.72915	5.64163	1.8904	5.88865	0.211788	0.227559	0.163037	0.126507	0.469343	0.844235	1.80481	0.162875	0.151831	1.12814	0.101747	0.102327	0.389267	0.321356	0.114458	1.88427	0.411454	0.449161	0.321843	0.990088
39	0.503349	0.947556	3.96816	6.33782	1.03348	5.75868	6.28225	4.45955	11.1006	13.1686	0.252285	0.227462	0.18925	0.266925	0.136974	0.982505	0.423059	0.198444	0.490105	0.562775	0.26437	0.269097	0.161369	0.515725	0.353282	1.14717	0.272451	0.125324	1.23183	0.825077
40	1.10798	0.881081	3.0645	4.37977	0.207832	11.5075	5.69743	6.38508	7.15594	1.5238	0.647297	0.435275	0.300787	0.341081	0.100874	0.205454	0.725204	3.37848	0.573877	0.367842	0.464014	0.178355	0.211449	0.204186	0.366643	0.666844	0.397168	0.861562	0.609064	0.620481
41	0.323738	0.894744	1.21896	0.640304	1.93416	16.3458	1.40519	4.73898	6.99406	8.19294	0.27719	0.170844	0.786496	0.110275	0.180993	2.50488	0.175023	1.09109	1.04732	2.64962	0.33464	0.140965	0.343488	0.192857	0.108107	1.6861	0.277016	0.266789	0.201643	0.486869
42	1.88283	0.876931	1.21367	0.657007	0.104087	14.5564	7.32355	10.4823	8.32679	12.5993	0.129815	0.799949	0.189894	0.327334	0.105234	1.11015	3.66142	0.634098	1.36986	1.15629	0.148039	0.123493	0.266647	0.689043	0.506446	0.207871	0.455472	0.100186	0.81061	0.457246
43	1.55684	0.554285	3.89391	1.87913	2.88533	15.4108	10.6407	6.9219	9.58838	12.4386	0.125371	0.135648	0.22694	0.408871	0.112666	0.343765	0.656447	0.525331	1.5069	2.39424	0.474362	0.253635	0.243813	0.319211	0.102473	0.636009	0.126665	1.22995	0.10475	0.482765
44	0.54684	2.97122	3.24915	0.449676	0.34487	12.9468	5.67417	9.32147	6.43806	7.95542	0.246992	0.240073	0.496517	0.359609	0.115329	2.89037	0.913758	0.625655	2.12642	1.48284	0.259629	0.393894	0.100237	0.256229	0.220956	0.885673	0.139875	1.28786	0.578921	0.606441
45	3.41891	0.616045	1.4067	1.1926	3.58536	0.726798	8.9867	3.24525	13.623	10.4067	0.525711	0.163659	0.116238	0.137381	0.316667	0.847354	1.36098	1.39156	0.113926	0.839862	0.149181	0.100636	0.238768	0.10566	0.100245	0.208967	0.191308	0.141067	0.617915	0.275082
46	0.816503	4.37997	2.75713	1.82918	2.61724	9.32034	3.29309	10.3352	3.51643	6.59	0.792422	0.492416	0.487352	0.398848	0.115855	1.6315	1.23389	1.0749	0.208225	5.23611	0.110792	0.100035	0.318271	0.155197	0.246506	0.276963	0.204886	0.339806	0.302841	0.283432
47	0.175613	5.24877	1.06332	1.30275	3.24833	5.81866	6.95941	8.59445	11.8851	7.38323	0.344393	0.323342	0.185701	0.157405	0.132364	0.239356	0.840348	0.151291	1.02853	1.3317	0.103302	0.593459	0.156071	0.189889	0.256793	1.93039	0.141919	0.403205	0.268179	0.467176
48	0.218361	0.588126	3.95505	3.39449	2.3579	18.1493	11.6809	8.10904	8.64058	9.87092	0.17017	0.311471	0.349671	0.168306	0.114605	1.88768	0.213249	1.02146	0.663637	4.06314	0.290143	0.268302	0.794008	0.183521	0.435577	0.465701	0.207764	0.851523	1.7152	0.528701
49	2.31424	1.35067	3.59633	1.6699	2.94141	12.7136	7.39289	3.33603	19.9474	12.1413	0.69194	0.110276	0.106414	0.434133	0.186373	0.970055	0.614902	1.63353	2.70325	0.155588	0.330868	0.119406	0.127842	0.296647	0.145345	0.35339	0.697063	0.25778	0.494045	0.193912
50	3.75536	4.73197	2.87002	0.594569	3.31274	14.8964	1.1256	9.79286	11.0248	7.95855	0.327744	0.851504	0.115906	0.167293	0.105954	1.7799	0.854075	0.569441	0.96412	2.23431	0.586604	0.35509	0.343084	0.106959	0.379919	0.749229	0.367216	0.124006	0.456268	0.672897
51	4.3841	4.58932	1.4684	0.688291	5.90009	8.12686	11.0603	7.9059	8.11506	20.2735	0.169322	0.15288	0.241002	0.276342	0.399592	3.35956	0.405643	1.41876	0.578877	2.82173	0.405248	0.563645	0.133921	0.361648	0.101275	1.3966	0.182923	0.526314	2.35129	0.239306
52	1.26889	0.502649	2.12563	4.80111	4.44107	13.746	10.3225	3.42659	1.14946	14.7459	0.117677	0.244992	0.552425	0.314373	0.561778	0.768225	1.57162	2.47084	1.87909	0.552939	0.101069	0.257753	0.216576	0.432443	0.152505	1.60596	0.355587	0.506633	0.168369	0.735484
53	0.508047	4.54717	2.59997	4.60806	3.34116	16.8639	7.98283	13.9697	10.6221	6.34183	0.505172	0.131334	0.194992	0.685792	0.537453	3.94055	2.14291	5.07253	0.567263	0.955349	0.492949	0.100107	0.128355	0.140284	0.104437	0.231805	1.60324	0.361417	0.13672	0.430284
54	1.29567	0.765555	4.70336	3.67101	1.99239	6.29406	10.723	3.53745	15.8757	10.2311	0.143211	0.275417	0.145494	0.216861	0.147997	2.43943	2.40157	1.09653	2.86951	1.77628	0.102714	0.176848	0.237213	0.135264	0.352603	0.373263	0.389398	0.764401	1.37438	1.35817
55	1.16433	1.71763	1.8837	4.28389	3.75391	9.75696	12.4493	11.0028	5.98412	12.9616	0.271017	0.115346	0.225324	0.396928	0.101151	0.837685	0.647873	1.49786	0.68473	1.56125	0.10393	0.260395	0.586846	0.106029	0.417729	1.09192	0.225308	0.373713	0.428854	1.35926
56	0.534761	2.05436	3.0438	0.88892	5.48675	12.8101	9.36074	13.8884	11.2606	12.3029	0.980907	0.570644	0.406043	0.144447	0.109435	1.31565	3.43953	1.75945	3.3821	2.19761	0.148047	0.100218	0.136083	0.64096	0.117801	0.671768	0.159331	0.356962	0.430225	0.46885
57	3.95337	5.41509	5.45305	2.00473	2.48171	7.90007	8.07701	9.28141	12.1678	14.807	0.167533	0.417507	0.660699	0.107793	1.22809	1.67384	0.624366	0.903711	0.640317	4.08535	0.308304	0.169146	0.168568	0.213559	0.136394	1.19997	0.391089	0.391202	0.739563	0.707029
58	3.00889	0.57347	2.00036	0.146179	6.02985	9.33901	3.72256	11.2234	6.0877	11.4487	0.933364	0.337624	0.279756	0.108077	0.102964	0.355776	0.179141	2.66269	1.5974	0.424828	0.109198	0.294532	0.113693	0.10118	0.193934	0.511849	0.136631	0.727162	0.489235	0.298073
59	0.803932	0.417651	0.366225	4.03365	1.15702	10.4582	12.5539	10.0435	17.1456	10.4737	0.309261	0.510157	0.52009	0.429686	0.133475	1.37634	2.12715	2.69091	1.09697	1.07097	0.104857	0.100947	0.128739	0.10238	0.24384	0.294964	0.369826	0.102648	0.132358	0.497252
60	0.970343	2.14577	1.57079	2.41417	3.9645	2.71549	12.252	15.2008	9.08984	3.95001	0.489209	0.144794	0.210125	0.100716	0.807522	0.742766	0.155398	1.73764	2.09059	1.05542	0.213637	0.602237	0.679113	0.169309	0.184849	0.339581	0.243637	1.25416	0.19803	0.18389
61	1.02752	0.946262	3.07978	5.60415	0.538353	5.17297	18.9449	19.2175	19.0338	2.38483	0.240541	0.715694	0.834902	0.193704	0.376425	1.03653	0.752	5.07233	3.44455	1.01406	0.158054	0.111561	0.367222	0.274539	0.278383	0.995066	0.118137	0.753628	2.21874	0.241085
62	2.61719	3.47232	4.72458	3.5703	5.03751	21.4406	13.6565	16.0375	23.1009	14.505	0.314985	0.164153	0.113798	0.394878	0.236209	1.55378	0.841612	2.8096	2.63734	1.03292	0.232814	0.102995	0.329224	0.70412	0.315698	0.385037	0.684343	1.49185	0.351186	0.237789
63	2.84104	3.63671	3.97706	1.71905	0.900484	5.50222	5.18873	10.9376	15.4853	8.11	0.34727	0.114559	0.591408	0.328389	0.843453	2.09419	0.20979	0.611554	0.776585	0.72393	0.222807	0.101126	0.201199	0.147322	0.311939	2.28314	0.278467	2.34742	1.19497	0.175464
64	3.02943	2.9583	7.42687	5.11372	0.306252	12.1661	13.9399	11.6935	11.2858	7.64769	0.113466	0.225814	0.130375	0.139425	0.29721	2.12699	1.83048	1.84175	0.588383	1.99043	0.15769	0.574619	0.40268	0.135215	0.176221	0.188449	0.992525	0.308757	0.792329	0.604578
65	3.61401	5.04309	2.00053	7.99514	2.54538	12.4376	19.908	15.6478	14.7287	8.64869	0.395913	0.367074	0.474554	0.17146	0.785549	0.362559	1.28121	0.960098	1.17801	2.09234	0.186234	0.386279	0.375752	0.15249	0.150775	0.812582	0.110147	0.437119	0.27743	1.10462
66	0.558481	0.495725	3.51552	8.2774	6.4305	5.47837	7.49516	6.99254	6.30248	17.0213	0.154551	1.28969	0.136819	0.206735	0.296506	0.647467	2.86657	1.52832	0.772907	0.712878	0.201231	0.112611	0.10004	0.31182	0.176127	0.341314	0.113134	0.1486	0.255121	0.406791
67	0.724613	1.74787	2.48383	2.48831	3.27604	12.8133	10.7541	12.5279	12.8115	14.4034	0.404812	0.3425	0.541279	0.279986	0.264922	1.65006	0.591875	2.12359	1.17662	1.86312	0.111871	0.102318	0.611827	0.111858	0.132432	0.893203	1.53268	0.67546	0.531847	0.128045
68	3.78729	0.8178	3.29671	2.14509	3.32217	13.2886	13.6161	19.8301	15.0165	15.8672	0.345111	0.622222	0.180926	0.597841	0.275523	1.1418	2.26914	4.24396	1.8406	0.8859	0.212981	0.120391	0.5218	0.453898	0.260208	1.00943	0.702997	0.547163	0.309727	0.616446
69	5.13911	4.55713	4.70173	0.361688	0.129824	1.10792	5.88593	21.8657	2.69532	19.0239	0.440178	0.844204	0.160718	0.142336	0.755509	0.267199	5.13004	0.95376	1.33076	2.87043	0.123491	0.301845	0.158891	0.391853	0.214401	0.12808	0.357394	0.126359	0.920348	0.384973
70	3.7608	5.81727	5.37097	9.70797	1.82673	15.65	17.1916	13.6401	15.9381	17.7764	0.565426	0.15691	0.644776	0.53395	0.240569	0.187948	2.64718	2.54946	3.20471	0.90735	0.52438	0.290219	0.45057	0.110149	0.220746	1.27967	0.730387	0.198806	1.13808	0.22737
71	7.55821	3.89895	2.57095	2.04895	9.89708	8.51684	17.2927	4.22318	11.2638	19.1816	0.277779	1.48948	0.386897	0.4818	0.607879	2.5176	0.541851	3.4759	1.68267	0.423622	0.107502	0.227952	0.121272	0.452959	0.224905	0.529395	0.313579	0.479107	0.34692	0.369143
72	5.59133	7.00182	9.68485	1.17597	3.96634	19.9023	8.7068	12.4394	15.0033	22.5444	0.155332	0.985877	0.104396	0.166284	0.120947	0.853684	3.73908	2.56602	3.97434	0.294572	0.162136	0.357022	0.51256	0.131088	0.560092	0.47184	0.987965	0.722456	0.574186	0.141685
73	0.927772	3.55813	4.60732	0.471788	3.49957	6.66579	5.94156	14.6323	17.6021	18.0135	0.566255	0.431793	0.118593	0.371889	0.524241	1.53888	1.38571	6.45973	0.209668	2.5968	0.293354	0.100533	0.103212	0.317071	0.559122	1.44761	1.34917	0.208171	0.662501	0.492357
74	1.69551	4.41284	2.77952	1.3511	1.22956	7.45752	12.2124	15.7538	16.2769	9.30765	0.543848	0.146986	0.548023	0.372505	0.282397	1.63099	3.8274	2.59892	1.70857	0.857703	0.425759	0.233994	0.176083	0.178351	0.279441	0.672221	1.46386	0.930895	0.662602	0.599008
75	3.31599	3.62673	7.39818	5.43732	5.06244	15.998	9.14057	10.5321	19.4678	16.6994	0.466435	0.298777	0.899091	0.179203	0.412663	0.809904	3.83668	2.6059	0.275739	0.476418	0.340638	0.231386	0.106391	0.2373	0.898453	0.426833	1.91647	1.0453	2.52514	0.319704
76	5.03923	5.06884	2.34274	3.94943	2.54172	13.8736	10.8987	13.6562	17.1259	4.1341	0.101286	0.312247	0.508034	0.433011	0.106975	1.69839	3.19588	0.886176	4.33648	0.423992	0.166271	0.482627	0.271909	0.238303	0.100343	2.01653	0.455835	0.19417	0.237199	0.242896
77	1.49218	5.94178	2.47798	3.70971	4.8539	16.9721	8.62217	11.4471	24.9101	6.35967	0.234418	0.486751	0.837495	0.288785	0.159553	0.379708	1.328	0.739826	0.292407	1.23703	0.323235	0.202858	0.171923	0.383655	0.100555	2.33746	1.13468	1.34776	0.29367	0.526895
78	7.04976	4.07626	6.00627	0.303079	1.93185	14.6412	13.2895	18.2405	21.95	24.3063	0.329358	0.785103	0.698605	0.20205	0.4469	0.363934	1.4639	4.02005	0.378977	4.96532	0.129469	0.17229	0.102444	0.16918	0.247197	1.00643	0.404889	0.426495	0.161148	0.209702
79	2.66576	8.62551	2.79645	6.04444	1.98321	20.676	23.5907	13.2874	12.9371	10.098	0.10076	0.665412	0.27544	0.273488	0.356176	0.995343	6.45186	4.53486	3.98855	2.68109	0.236198	0.156656	0.135896	0.114819	0.296066	0.937655	0.629782	1.34041	0.203121	0.806892
80	7.77891	1.32972	2.31026	0.327999	4.11269	16.4846	12.8364	12.4332	25.5463	9.24023	0.88486	0.264304	0.111767	0.128026	0.457985	4.20413	3.60174	1.3184	1.00827	1.62858	0.156713	0.18619	0.147181	0.133044	0.306395	0.194478	0.117613	0.670153	0.117651	0.665904
81	7.12041	3.06616	8.50146	2.56335	2.95706	19.5683	17.3941	16.1134	8.9116	6.48429	0.97396	0.113704	0.528862	0.508583	0.238285	0.524287	2.16938	0.931524	0.734123	5.03308	0.100094	0.425565	0.112743	0.136695	0.999999	0.582824	0.372341	0.398372	0.274109	0.751137
82	5.10095	1.53124	5.56073	9.87107	4.07937	18.6265	15.3997	15.7631	25.3359	15.2931	0.72082	0.386705	0.241238	0.114902	0.140764	7.05433	3.67348	0.715998	1.89928	3.45202	0.111579	0.471631	0.10533	0.160419	0.235675	0.35538	0.576899	0.599553	1.05574	0.232122
83	1.51727	1.59223	5.46357	3.14698	4.55063	15.1456	19.1366	10.7401	18.1239	20.3349	0.161787	0.260573	0.440891	0.177753	0.558784	3.9311	1.03862	0.94771	1.26689	1.87619	0.302135	0.279518	0.135661	0.272704	0.127417	0.570842	0.218961	1.7671	0.117597	0.2001
84	2.83824	0.379388	11.8313	2.6617	3.0676	16.692	2.61907	16.7075	13.6605	15.1848	0.103454	0.447337	0.380413	0.903313	1.20517	3.91468	3.67307	4.64931	0.977485	0.242038	0.540211	0.486358	0.26193	0.286107	0.143471	1.12616	0.217731	0.611573	0.104901	0.193953
85	8.61014	3.84389	2.69355	8.4517	1.17099	4.113	14.0907	10.3977	13.1321	10.5905	0.101267	0.196047	0.366985	0.616955	0.428963	1.63954	1.40589	0.272365	0.429847	3.02526	0.205922	0.103996	0.125906	0.122792	0.165148	2.1541	1.04547	0.954706	1.11852	0.399192
86	1.42543	5.21291	6.99034	1.86021	4.21575	13.5166	15.0898	9.52071	14.1202	19.4132	0.790233	0.397522	0.332348	0.352129	0.48621	3.33161	0.689264	0.98349	2.84282	3.00234	0.100181	0.264128	0.247796	0.225203	0.245407	0.93582	1.05796	1.12764	0.544989	1.29498
87	4.38332	9.58365	6.96636	3.15836	1.26597	16.3374	14.9842	16.6641	21.0555	11.1077	0.496298	0.178033	0.537451	0.162365	0.161446	0.814941	2.5662	1.0721	1.4466	4.34983	0.103129	0.402901	0.333339	0.449646	0.40679	1.51569	0.109353	1.09463	0.620331	0.100941
88	8.04367	5.74935	4.17856	3.39881	3.68922	12.0512	15.9601	12.8795	15.9558	22.9877	0.315978	0.389019	0.388351	0.378398	0.112197	0.127483	1.98359	1.5143	4.06841	2.87061	0.689189	0.610755	0.209222	0.100743	0.104537	0.721704	0.272992	0.468981	0.345337	0.352666
89	3.4313	1.79931	1.82361	0.702657	6.06928	9.72244	12.8456	16.3964	22.8779	24.7166	1.49597	0.276589	0.603811	0.508626	0.339504	2.7767	7.69982	3.18822	3.57914	3.57886	0.12612	0.217058	0.154916	0.161801	0.432872	0.843654	0.997932	0.468934	0.346099	0.261074
90	4.24843	3.07128	7.24361	1.76493	1.34571	17.1342	21.6659	21.1576	9.31731	13.954	0.110859	0.242713	0.654682	0.967186	0.740708	1.63417	0.337006	2.34003	1.43214	0.784729	0.361058	0.135562	0.20497	0.401987	0.207199	0.736601	0.521879	0.294056	0.963291	0.74656
91	4.74741	6.39015	0.972862	3.70427	6.31041	12.3654	14.9248	13.3867	20.3689	22.1984	0.564344	0.176573	0.71954	0.380689	0.34449	4.23166	1.21189	2.61324	4.9678	5.13975	0.290493	0.141702	0.39633	0.181974	0.219726	0.194813	0.251002	0.800785	2.74514	0.453717
92	4.1769	1.27625	2.61073	5.46378	0.309881	23.7725	17.2173	18.2705	16.0459	21.8339	0.295174	0.498838	0.539046	0.102181	0.241192	0.46859	3.73765	2.54235	3.5259	3.14937	0.146752	0.209867	0.299425	0.20114	0.269012	1.84081	1.5397	0.52531	0.202029	0.690822
93	7.83309	9.13307	1.68403	0.640785	2.43102	25.6015	19.0835	20.3262	22.1334	18.5193	0.108622	0.143168	0.137982	0.142655	1.28048	0.532866	3.33412	1.70588	1.06692	0.845943	0.111195	0.111639	0.166494	0.281319	0.237755	0.106119	2.31807	0.626438	0.213097	0.929647
94	4.90154	6.8155	0.248167	2.25486	5.6076	17.3204	22.1592	19.8394	10.5718	8.53458	0.19566	0.427278	0.154874	0.812288	0.249543	1.59132	2.8282	0.997617	3.4834	0.727867	0.528742	0.124655	0.100015	0.13057	0.167762	0.197099	1.26419	1.26397	1.18501	0.970186
95	0.675948	3.38472	6.09042	1.13122	1.20348	22.2689	22.2635	17.7335	18.0373	6.89915	0.181853	0.445761	0.245913	0.365387	0.40299	9.04892	5.30266	2.1481	2.06641	1.33068	0.137407	0.249651	0.214811	0.392251	0.112183	1.99646	0.756386	0.518723	0.632108	1.38915
96	1.03844	6.86362	2.72287	0.652769	3.05945	23.77	20.038	15.4226	15.1671	24.0361	0.634073	1.00326	0.421417	0.281721	0.265811	3.01634	4.32347	5.9772	1.50939	5.21012	0.138258	0.100022	0.795394	0.673122	0.825818	0.438926	1.28801	0.118357	0.390852	0.903538
97	6.33337	4.26631	1.92572	8.77487	2.71182	12.2828	25.6748	26.0843	17.9831	24.8775	0.137348	0.222155	0.118379	0.602953	0.464329	0.252153	2.05965	2.42512	3.70821	2.00019	0.348435	0.382356	0.106964	0.406496	0.139508	1.65484	0.565819	0.304594	0.645818	0.274795
98	4.42364	2.88959	1.88535	6.405	1.98956	22.0556	18.8004	23.9893	23.6322	14.1962	0.636985	0.33773	0.330344	0.199649	0.571725	5.37052	3.96348	3.06995	2.23071	5.07762	0.42119	0.194131	0.217853	0.104059	0.608603	1.1714	0.445923	2.21044	0.34316	1.83464
99	5.26351	2.8784	0.99122	3.22519	2.23491	24.2213	15.0059	19.2288	24.9937	17.9984	0.27745	1.20964	0.473839	0.648036	0.351273	2.92473	1.27523	4.99001	3.61186	3.50561	0.145195	0.166323	0.138072	0.90544	0.282517	1.89709	0.514093	0.198681	0.278014	0.398729
100	0.297169	4.64919	3.55207	1.29731	2.40678	21.5497	25.0432	21.7981	22.7931	21.101	0.675428	0.603601	0.235704	1.38334	0.30856	2.57829	4.09973	1.92842	4.72542	1.98838	0.635555	0.132871	0.328991	0.352872	0.201096	1.60756	0.649989	0.305497	0.79351	0.897701
101	0.822294	6.43431	1.69188	6.84399	7.5516	23.254	30.6167	18.7421	1.20607	18.3277	0.10483	1.18228	0.280202	0.366536	0.194449	0.236207	2.54919	3.57236	1.57326	2.12959	0.553746	0.220528	0.113641	0.165471	0.305047	1.23186	1.07946	1.64061	0.102766	0.974509
102	2.66371	0.817108	0.556379	1.22414	10.6356	20.3088	19.8289	16.4612	21.7443	25.9977	0.724869	0.221639	0.429884	0.344451	0.463078	3.78346	1.51827	0.963323	3.40059	0.256185	0.172036	0.373277	0.112968	0.102626	0.554236	0.507362	0.273636	0.36098	1.08812	0.68357
103	3.10005	5.44098	9.73197	4.02526	11.0818	17.1046	31.7429	19.1147	10.459	14.7254	0.384371	0.101317	0.742576	0.717231	0.487326	4.53647	2.85841	2.84845	2.07282	2.74758	0.12114	0.352693	0.38014	0.116879	0.455094	0.286237	0.817507	0.478758	1.99097	1.5008
104	2.83916	3.19129	4.99574	4.26972	5.72583	13.923	19.4236	19.1283	27.9125	20.4229	0.203597	0.569383	0.100069	0.435578	0.206525	5.26351	5.74211	2.70239	1.70011	4.23745	0.100416	0.104829	0.109842	0.367474	0.160665	0.108091	0.299162	0.31516	0.241466	1.24149
105	10.5979	5.43606	6.33237	1.72594	3.38203	10.8589	23.7325	22.0965	6.14869	23.9043	0.836931	0.499368	0.164023	0.802925	0.421929	5.00583	4.10959	1.79815	2.45668	3.2517	0.140081	0.106957	0.268406	0.115519	0.433216	1.29492	0.129828	0.747676	1.30181	0.249491
106	6.12441	4.7889	7.59939	7.55729	3.15656	16.4673	26.6515	22.1617	21.2273	12.1077	0.469961	0.544045	0.448488	0.199296	0.331689	1.39899	4.37314	0.513414	2.12738	2.70172	0.117295	0.169217	0.258887	0.178176	0.582574	1.79968	1.5912	1.42855	1.71991	0.795872
107	2.72825	5.0251	6.43532	1.71835	3.10881	21.4121	13.3447	23.4982	27.5071	28.1794	0.351897	0.58784	1.09509	0.245494	0.464516	1.54082	2.30921	5.06684	1.2385	2.10091	0.613827	0.134203	0.10038	0.12512	0.389435	0.880186	0.527636	0.11101	1.77118	0.719742
108	1.75132	3.22232	9.26196	5.5636	5.32066	11.4036	25.5353	17.2533	23.4053	14.4479	0.167975	0.242175	0.478868	0.14002	0.123044	1.09051	5.72153	2.96669	7.72614	2.03426	0.126196	0.102238	0.127036	0.262592	0.208645	3.69148	1.64757	0.302922	0.505501	0.273109
109	3.32768	0.383224	4.41164	0.628114	4.26733	19.265	27.7243	28.5005	16.1053	30.6972	1.35999	0.804444	0.72633	0.323296	0.158551	1.27457	1.71048	1.79002	1.65065	2.9737	0.228037	0.132803	0.67172	0.317983	0.101981	0.511143	0.274607	0.944405	0.397325	0.115612
110	5.16277	7.92882	4.84844	6.60937	6.23999	12.2585	9.02551	6.02549	26.6293	7.12985	0.139337	0.417071	0.955428	0.789484	0.102766	2.2545	6.15622	2.57726	1.47911	1.27423	0.180676	0.170381	0.482222	0.445225	0.399137	0.13053	1.06468	0.706638	0.741397	1.13975
111	3.11495	9.91548	4.15441	3.09143	0.46504	10.0601	14.3676	21.9294	23.8359	20.2989	1.12095	0.174406	2.26929	0.558232	0.891932	2.62264	0.852207	5.14194	4.69229	7.14129	0.463493	0.100199	0.339205	0.38742	0.238636	0.918098	0.103187	0.22637	0.93095	0.529006
112	6.48477	5.12833	0.891713	2.944	5.02553	8.8303	4.03439	26.421	18.8668	21.9492	0.511794	0.959676	1.97475	0.196127	0.201163	2.33487	1.02652	0.34495	1.98471	1.03106	0.314168	0.136333	0.100958	0.278853	0.248713	0.357877	1.62594	0.878116	0.411567	1.6975
113	5.74635	1.856	8.58898	7.69537	3.26073	13.6142	13.5539	20.6202	11.2887	21.3754	1.26317	0.755632	0.200296	0.114471	0.218991	3.32098	1.21447	0.142261	2.77613	4.91621	0.207689	0.119812	0.29094	0.105057	0.533199	0.958785	0.454659	0.126789	0.852089	0.175665
114	3.58823	6.10262	6.51386	7.58928	3.8023	29.2121	19.2121	24.8381	11.016	20.0438	0.245546	0.76338	1.29529	0.359266	0.358274	7.3474	0.87946	8.70284	0.629182	2.82542	0.112404	0.127503	0.10063	0.548729	0.106087	2.29085	1.65862	0.965949	2.26075	0.830697
115	5.87278	7.12913	9.01462	11.389	2.39382	4.72381	23.6302	16.4644	19.12	21.5944	1.30254	1.03446	0.379145	0.193348	0.310716	3.4961	0.355957	0.773082	4.62353	2.02836	0.108511	0.216808	0.103116	0.436698	0.993526	0.185785	1.85822	2.1276	4.27403	1.55505
116	5.15829	2.52362	6.69282	1.92769	5.85116	19.0895	8.73557	28.5458	21.4968	28.0782	0.236419	0.324878	0.851032	0.292747	1.20843	1.05854	5.12705	2.0096	2.0052	1.02743	0.113637	0.227593	0.32506	0.205021	0.243728	3.56954	0.840397	0.801696	0.490256	0.6753
117	1.05455	1.23308	7.79333	4.62812	7.43383	23.6103	22.89	17.033	24.5136	25.352	0.188584	1.42397	0.522607	0.11929	0.531593	0.380335	3.49408	6.25646	2.94265	1.8338	0.103462	0.403846	0.521736	0.123255	0.40795	0.281201	0.310789	0.208811	0.244532	0.204274
118	0.753028	10.0704	0.731184	2.90204	1.9415	16.246	22.338	21.7384	15.1226	19.4287	0.461774	0.466292	0.733883	0.257013	1.60509	3.611	1.7679	4.05707	4.12957	2.26006	0.117716	0.274654	0.637444	0.115974	0.28774	0.77037	2.98536	0.731049	1.23546	0.698712
119	4.3522	2.66495	9.11315	6.78467	7.61501	23.0989	20.7564	13.9841	22.9669	17.0397	0.25572	0.216043	0.287845	0.35264	0.388286	1.67107	2.26324	2.00721	7.81197	5.65878	0.155328	0.160742	0.361743	0.159143	0.212788	2.81095	1.51547	1.97758	0.326424	0.201449
120	3.33821	5.3595	8.11877	2.07334	5.49225	23.4637	25.0523	18.8695	32.1929	26.7914	0.373806	0.431298	0.203746	0.734927	0.524816	6.35993	4.63176	4.35904	1.77093	3.98043	0.143605	0.147938	0.101767	0.102789	0.173377	0.888138	1.35031	0.752619	1.04216	0.206412
121	6.17349	6.94311	9.72024	7.09191	2.71186	23.2222	18.7967	21.3797	10.8539	29.5802	0.372273	0.35842	0.771558	1.21374	1.25578	1.86089	3.98502	3.79297	3.44903	2.76405	0.923415	0.123487	0.105575	0.303296	0.175064	0.989585	0.794681	1.27239	0.35979	1.52356
122	2.73018	0.339888	6.9287	3.88615	4.14802	20.5879	8.34401	18.4633	15.6347	19.6767	0.903581	0.101028	0.816965	0.362447	1.36176	1.7612	8.32239	0.890547	2.74637	1.69504	0.133739	0.223039	0.336468	0.246697	0.10143	0.904454	2.69531	1.83008	2.32978	0.517586
123	7.50038	2.26486	3.35863	7.87772	0.631842	14.7523	6.39784	6.93263	11.5597	27.4154	0.813656	0.714262	0.428376	0.276507	2.07815	1.77193	3.46067	3.35994	2.64186	8.20531	0.170948	0.656382	0.473254	0.129905	0.102087	0.673155	2.60557	0.854183	0.946894	0.976107
124	5.30278	1.31244	3.15365	4.11263	4.8911	10.07	26.2095	12.2182	28.2072	21.803	1.03013	1.17509	0.488319	0.372007	0.186294	2.92294	1.71916	10.3701	4.41766	5.79381	0.14087	0.102766	0.79047	0.50128	0.220631	2.61037	0.183764	0.481745	5.14904	0.937649
125	5.20638	1.60179	11.6947	0.909054	3.31476	20.3273	11.5681	24.1471	20.81	24.1602	0.580372	0.27039	0.796882	0.132574	0.328846	6.76975	2.71938	5.43905	6.72314	5.77826	0.515996	0.319484	0.600853	0.192953	0.253175	4.89475	0.914491	1.34304	2.58484	1.52126
126	0.585858	2.04291	3.09482	3.93327	0.638823	25.9652	21.4674	24.4258	16.1763	5.47506	0.663504	0.504974	0.892996	0.989569	0.265678	0.205267	7.76395	2.31028	2.08134	4.95547	0.101738	0.362951	0.526196	0.102494	0.146028	1.5934	0.964405	0.769464	0.219821	0.476677
127	2.08741	4.54655	8.66871	8.9892	5.92372	28.713	32.1058	17.3261	19.614	26.0064	0.229114	0.137946	0.814465	0.761634	1.15594	0.330631	2.15197	0.786308	5.9305	8.14212	0.171807	0.104615	0.280133	0.31952	0.257723	2.25624	2.72752	1.6393	0.597505	0.808082
128	8.39561	6.37327	10.0406	5.48388	5.23491	12.5148	22.7378	24.2417	28.6332	10.6782	0.10322	0.368053	1.41063	0.356789	0.11807	0.573414	4.53076	3.03558	4.66318	8.82917	0.175106	0.122379	0.171329	0.403042	0.132629	2.38232	0.630607	0.290916	1.98304	0.202902
129	1.95956	7.45359	8.31849	3.05388	8.84452	15.99	25.3302	19.4527	12.7357	23.9154	0.929736	0.21397	0.986282	0.264197	0.116294	3.58888	4.83492	4.24637	2.79135	2.53947	0.185756	0.119214	0.284569	0.286944	0.104468	0.116566	0.706766	0.875189	0.347535	0.637655
130	6.36058	0.864388	6.44116	7.33415	1.29353	11.8315	18.8939	9.89657	24.8352	26.6	0.136967	0.282624	0.341378	1.93066	0.721393	2.54605	2.71353	6.50422	4.83608	5.72684	0.130797	0.437443	0.100621	0.226443	0.972355	0.416675	0.136499	0.947373	3.05943	0.179694
131	11.6198	3.77293	7.16549	9.88979	8.94699	24.2872	23.4028	12.95	24.6325	20.0489	0.128862	0.723383	0.429556	0.679929	0.348317	2.65546	1.7931	1.52717	2.38707	6.05372	0.208678	0.65251	0.337959	0.288126	0.218252	1.23648	2.38077	1.43353	1.61659	0.491044
132	9.23118	3.24995	6.19869	7.0586	3.34967	9.7932	18.2114	20.6641	31.9917	22.7294	0.545224	0.401839	0.643099	0.858434	0.85863	1.80413	1.6405	5.46811	3.99869	6.988	0.105117	0.432075	0.227717	0.154106	0.363718	1.39237	1.21744	0.312829	2.58205	1.37337
133	7.22641	0.983167	8.11442	7.57436	12.9805	17.2739	28.8568	8.61124	18.2149	15.998	1.16749	0.444844	0.905001	0.234866	0.194236	2.59551	2.98976	1.55634	5.0404	0.964475	0.133219	0.128589	0.233557	0.131887	0.228999	0.659804	0.154554	0.691963	0.12488	0.399932
134	4.63947	4.60099	7.05165	1.36838	11.5553	27.0944	28.3681	30.556	10.0645	28.6361	1.85736	0.598803	0.923675	0.443461	0.10462	0.852227	4.78922	2.41632	4.01212	0.245516	0.558085	0.254841	0.128904	0.16491	0.294527	3.36998	2.46329	0.653872	1.14897	0.889049
135	1.66321	6.72834	2.08734	7.37351	1.09032	36.548	28.895	14.1635	14.6288	25.0374	1.97981	1.33551	0.438837	0.729554	0.453432	3.77056	1.79001	2.29271	3.67042	5.25851	0.470725	0.113132	0.231781	0.140458	0.900842	1.98544	1.69872	1.61954	1.3246	0.225663
136	11.847	4.52083	8.02255	13.8571	1.38837	19.4188	18.1052	18.0656	21.7192	24.9233	0.91744	1.64136	0.868582	0.274877	0.188628	7.92978	4.95541	4.81326	5.11952	3.85556	0.479866	0.322761	0.309867	0.106725	0.254408	0.965645	0.95066	1.14504	0.108187	1.10704
137	11.8197	3.27802	8.04076	7.46735	0.34464	27.7693	17.1216	16.988	17.3962	21.3302	0.607838	0.511917	0.867657	0.72515	0.252903	3.03851	6.38612	5.3783	3.34486	2.32236	0.335428	0.408222	0.542115	0.133467	0.103256	0.98699	2.22675	0.838328	0.626101	0.247638
138	8.11425	2.06401	9.88162	10.9562	7.92258	20.9915	21.9734	17.5782	25.3736	21.3436	0.683169	0.286665	0.512578	1.67639	0.871677	1.44458	5.47961	3.12817	5.08108	2.60321	0.524967	0.284749	0.103343	0.115892	0.116554	0.761973	1.54119	2.42847	0.277261	1.86017
139	11.2462	4.79359	2.85126	8.46217	5.10814	23.8025	27.5171	26.6762	26.5649	24.8337	0.529162	0.658118	0.18349	1.59586	0.125765	3.24751	4.95026	6.16819	3.50923	3.01014	0.215083	0.129048	0.360453	0.100846	0.110302	2.68007	1.1995	3.44872	1.7344	2.73297
140	3.63148	0.720908	7.72286	6.77417	9.97731	23.2057	25.9356	28.9216	30.5981	15.6676	0.242141	0.218505	0.12971	0.658826	0.315315	2.44364	1.80076	7.23289	2.41064	1.56252	0.123799	0.178154	0.123044	0.242012	0.445791	0.361018	1.39943	0.964717	0.365469	0.463574
141	7.71767	4.36043	10.6027	3.64938	2.95638	27.8542	23.0266	27.2418	22.8961	17.7545	0.250932	0.795292	0.264906	0.303621	0.525662	1.92137	1.13546	3.24063	0.518618	4.69284	0.166024	0.277572	0.667138	0.184716	0.338938	3.51549	0.502446	1.91123	1.95507	0.119585
142	3.84562	5.61579	1.55423	4.35872	11.7195	24.0516	18.5108	18.6032	23.8288	25.0199	0.358252	1.34055	0.434198	0.100794	1.1819	2.78285	2.09719	5.69188	8.42674	1.38235	0.342851	0.114254	0.342062	0.314242	0.160172	0.970073	1.56293	2.66001	2.54534	0.85173
143	5.39093	10.3794	6.54361	8.10674	3.09251	24.5523	22.9841	31.0974	21.814	33.1417	0.219374	0.198307	0.984918	0.263615	1.59711	1.03007	1.30074	1.11894	2.70355	3.19524	0.549878	0.300714	0.200403	0.291866	0.399336	0.578532	2.74578	1.29483	1.82903	1.12143
144	0.309419	6.2976	8.92577	5.27297	2.4953	20.0468	27.583	14.7337	18.4654	27.6634	0.117326	0.289611	0.107771	0.195184	0.333279	4.47928	4.03268	5.63074	3.88208	6.727	0.12957	0.318961	0.128471	0.194831	0.397251	0.511762	0.291599	1.79738	2.21009	1.02107
145	3.16181	6.29918	5.88366	2.63613	0.197062	5.59079	18.8175	24.0131	30.6825	24.6515	0.255631	0.522909	0.515623	0.207593	0.298858	1.83077	3.43159	2.32726	8.04897	0.967216	0.230652	0.140602	0.219502	0.25888	0.801188	0.434488	1.33687	0.597276	0.746817	2.266
146	6.07859	1.9369	8.96936	2.36287	3.94199	24.7448	28.7258	27.1589	28.7732	23.6501	0.170199	0.984139	0.482627	0.407526	1.02624	3.96471	1.9855	2.32131	7.53912	6.70129	0.175472	0.124349	0.550391	0.186664	0.121181	2.26783	0.731993	0.907259	0.366516	0.432462
147	11.0388	4.73949	7.08886	12.0196	4.74156	14.9386	33.0378	15.1984	30.9287	26.8845	0.339281	0.328419	0.601869	0.283854	0.336013	3.63997	2.30059	7.68266	2.64535	12.3313	0.902025	0.228776	0.158948	0.25156	0.124432	0.961762	0.25233	3.806	2.20552	1.27335
148	8.03961	1.79269	8.30872	6.91047	3.50581	32.7819	30.6719	21.7235	30.3782	14.1803	0.300181	1.25041	0.557221	0.669711	0.506683	11.1548	5.58462	0.870378	1.84368	6.18759	0.462561	0.444177	0.346037	0.22785	0.26095	0.183497	2.2737	1.29243	2.05753	0.205063
149	4.94715	12.1229	5.92801	7.92898	1.35687	26.2564	29.3297	11.5915	23.7652	23.9547	0.753115	0.172844	0.235324	0.742216	0.467832	0.990232	8.15801	4.44053	1.59757	1.20739	0.642694	0.453335	0.70675	0.420374	0.289002	0.426873	2.81709	0.619345	0.347266	1.30502
150	1.53864	11.7501	5.98692	7.39273	1.13015	30.0845	24.6501	23.1907	7.05255	22.4262	0.162838	0.561655	0.3941	0.719429	0.534913	3.34054	1.43503	2.16375	1.18166	3.74008	0.562387	0.880201	0.619197	0.188826	0.180312	1.45568	0.17437	2.26677	2.38274	0.705745
151	9.28322	7.83998	10.7622	5.64902	5.02952	32.013	26.7933	30.4177	20.5093	18.2994	0.456272	0.288568	0.136907	0.214803	0.509736	3.75764	6.46436	1.93797	3.94056	3.84821	0.31159	0.111907	0.210438	0.596921	1.00708	1.0862	1.70123	0.202318	0.650231	1.87999
152	1.68738	4.60772	6.9052	12.5672	8.37086	16.9419	22.4601	9.34948	10.9172	27.9588	0.79834	0.651908	0.468897	0.271026	1.41626	1.9061	6.285	6.5179	7.50419	3.10594	0.114056	0.234046	0.100706	0.184027	0.110837	2.59181	0.559818	0.238629	0.940966	0.626655
153	12.7763	0.432104	5.59173	3.04536	5.59308	29.0332	29.2898	27.1866	24.4769	15.769	0.403524	0.76828	0.265256	0.786274	0.408564	8.14713	2.74695	7.31617	8.14963	0.604333	0.100414	0.318543	0.275188	0.188191	0.38971	1.33327	1.94553	1.46453	2.95445	0.37363
154	5.42882	3.535	7.19121	16.1983	7.81619	21.3593	32.5375	6.14142	27.9081	27.6702	0.177552	0.261963	1.07051	1.18254	0.112839	6.89773	1.22559	4.40401	10.6614	5.54405	0.334446	0.444158	0.147788	0.171099	0.732327	4.09408	0.359235	0.944811	3.06078	0.309931
155	4.82297	8.04617	3.18552	1.40381	8.50859	19.6649	10.694	18.3362	30.6939	32.7524	0.186008	0.716507	1.93747	1.10592	0.53472	5.1948	3.62318	3.04157	5.43286	5.45855	0.121942	0.123249	0.557057	0.538826	0.11162	3.21495	0.888019	0.675719	0.473999	0.106649
156	2.02371	9.39238	11.7095	6.39966	6.3369	23.8862	32.3405	32.8189	29.8477	32.4029	0.536774	0.249511	0.222025	0.248587	0.295535	2.69114	4.29989	0.527065	8.22662	5.92078	0.197917	0.412535	0.616249	0.120724	0.224213	2.33116	0.534458	2.93494	0.216811	0.331338
157	4.43198	1.48857	9.77472	9.04028	5.02639	20.5596	31.0233	27.3744	28.264	25.7922	0.213285	1.38511	0.226197	0.490568	0.158949	4.29112	8.20563	8.17077	4.67264	6.0284	0.130036	0.192683	0.615813	0.126361	0.592316	3.03216	1.24125	0.865603	2.77463	1.67938
158	1.11582	10.0183	4.71184	6.74355	7.16297	27.2292	16.0597	24.9383	33.5181	19.199	0.67348	0.20818	0.64455	0.956645	0.536044	2.12708	6.69112	2.77974	0.386123	0.806097	0.46544	0.152495	0.264667	0.115618	0.21795	2.98718	1.91629	1.18854	0.137011	1.82973
159	1.94212	10.5539	8.35629	6.24892	6.20688	31.8477	21.4497	29.3428	22.342	23.9901	1.28509	0.585774	0.376787	0.112826	0.650399	2.18182	2.95413	2.16159	4.02069	0.287593	0.186582	0.395948	0.326396	0.11882	0.102046	0.902709	3.01175	1.1481	1.11647	1.35141
160	3.96584	7.38922	8.24222	13.3098	8.78698	24.2216	39.6372	33.3091	26.0236	37.2551	0.206374	1.10848	0.562749	0.36539	0.920752	7.5548	2.36347	7.59296	1.46122	3.76195	0.156939	0.106585	0.577202	0.612717	0.209968	1.15191	1.61454	2.73095	3.98563	2.03377
161	10.344	2.00808	5.27708	7.80629	3.90284	23.4259	24.2945	28.0404	29.3388	14.3373	0.361836	0.565401	0.415904	0.187692	0.806976	1.77932	1.77398	6.24259	3.49255	3.60999	0.657705	0.511518	0.100157	0.116821	0.305166	0.84186	1.08842	0.49546	0.419964	1.51473
162	5.55557	3.68593	1.11623	7.63473	9.95745	26.8689	30.9652	29.6506	24.61	6.21284	0.549231	1.07523	0.565562	0.109289	1.00565	5.36046	1.41719	2.06205	5.89919	3.56717	0.302833	0.185593	0.125972	0.201483	0.394864	1.45088	0.276775	1.20601	1.59516	0.645652
163	0.382965	3.79886	9.21662	8.63304	1.75843	31.5256	23.2318	20.9657	19.7762	25.4953	0.2982	1.01003	0.780451	0.445808	1.49186	5.16986	3.57529	7.73458	4.31833	5.65959	0.478051	0.144877	0.301796	0.15298	0.114424	0.5079	0.926039	1.60168	1.61991	0.598201
164	6.49078	2.0831	10.0414	6.22211	11.7557	31.739	17.1167	18.7544	28.0785	34.9014	0.968298	1.07894	1.4983	1.03351	0.375996	5.63824	2.48294	4.56828	5.04989	4.99894	0.139172	0.3505	0.102228	0.118228	0.170691	2.70076	1.10515	0.930625	1.11628	0.437628
165	13.6513	2.90185	4.14534	11.1097	3.41574	15.4192	28.8057	26.5333	24.4683	25.1688	1.01661	0.161548	1.47848	0.492445	0.53161	4.51499	0.222864	5.89317	3.57329	5.54683	0.1118	0.364838	0.315681	0.321105	0.336321	0.304433	1.57456	3.08878	4.66862	3.02071
166	10.8845	3.87551	6.54388	4.41771	7.94065	21.9278	29.5288	21.5182	8.17422	29.7984	1.02813	0.362281	0.114665	0.520243	0.908878	2.17066	7.90415	9.88395	7.88866	1.57056	0.110035	0.225733	0.102718	0.574092	0.427874	1.41724	1.451	1.07435	8.25336	0.360738
167	3.95891	8.6903	6.18717	3.89226	6.8077	24.9795	13.1834	17.8951	27.9444	25.8364	0.375954	0.164639	0.383975	0.626251	1.22825	3.14774	5.80167	5.89922	4.58193	3.43684	0.152913	0.14847	0.126759	0.133236	0.389183	2.12299	0.598983	2.50529	3.36775	1.07079
168	4.0415	4.45351	4.72913	7.97247	11.9174	25.8433	3.86421	28.2061	24.9744	21.7141	0.385658	0.488604	0.146455	0.695212	0.764224	2.02347	4.67322	4.31944	4.91877	4.4522	0.152322	0.175292	0.276774	0.20544	0.10984	0.83988	2.79971	0.82866	0.493512	0.568138
169	4.65055	6.20746	8.02418	10.265	2.58606	34.9206	18.7873	15.0385	25.5553	25.7154	1.29882	1.0004	0.215032	1.3586	0.311185	1.96179	8.15852	4.39613	3.84036	2.8021	0.316505	0.12977	0.111305	0.368969	0.21034	1.51345	2.21997	0.673723	0.275563	0.131369
170	0.776586	3.91352	1.59439	9.65063	17.7658	23.8678	18.0438	28.1097	29.8463	28.603	0.204866	0.971204	0.165564	0.88854	0.129048	5.30094	4.38414	9.65815	9.08978	1.88409	0.717884	0.314346	0.113411	0.314452	0.316569	1.00019	0.758311	0.344511	0.836748	0.455218
171	4.08951	0.947821	2.1578	10.0232	11.6297	27.4656	28.6639	21.477	30.5421	33.4222	0.829678	0.783768	0.673791	0.46674	0.281585	2.99257	6.19455	6.44185	8.32942	3.80408	0.103498	0.141887	0.119943	0.305182	0.511152	3.71807	1.08301	0.279801	2.87398	0.481533
172	1.62682	10.6723	3.92786	1.0494	7.32245	27.0761	33.3555	32.5437	36.4915	19.3171	0.15503	2.00829	0.246651	0.194767	0.206974	3.78968	4.15198	8.74353	0.979748	2.08306	0.103839	0.642291	0.59758	0.262659	0.207933	1.53204	3.07589	1.42647	1.95817	0.324338
173	12.0721	3.60618	13.2152	9.38376	7.91425	26.8267	27.304	13.9644	29.2178	36.172	0.445701	0.472524	0.381055	0.396607	0.379538	5.42992	1.03035	5.60703	8.65419	7.73962	0.299664	0.348849	0.128837	0.307982	0.151536	0.427051	1.17437	1.35315	3.23723	0.95514
174	3.63617	6.12506	5.56386	7.04731	11.7164	28.2634	31.0304	29.9687	19.5048	34.4911	0.488553	0.31265	0.525268	0.175719	0.480684	4.08696	1.41295	0.92118	6.92362	7.80612	0.836145	0.185398	0.764902	0.158197	0.733499	2.89463	3.46465	0.580789	5.50336	0.655159
175	8.20544	6.30991	4.68894	0.707951	4.72622	32.1233	22.9466	28.2316	21.5252	31.0465	0.369007	0.653683	0.410878	1.40683	0.975565	6.90124	1.09882	3.06006	4.03513	7.2268	0.228429	0.856697	0.266438	0.153989	0.13724	1.15191	0.301223	1.43129	2.56513	2.23309
176	0.992357	5.12287	3.49667	5.13621	14.2177	30.8725	25.6926	33.5466	23.9016	37.0805	0.203437	0.465771	1.15718	0.330786	0.338447	4.41419	2.68035	5.19729	1.43565	5.88629	0.261273	0.108833	0.181209	0.182915	0.318515	2.44655	1.88801	0.215453	1.44644	0.821347
177	7.88976	2.16957	5.75134	2.83238	5.45461	25.1002	33.0468	16.8994	26.1175	33.3506	0.490331	0.266447	0.749924	0.403253	0.266454	7.37781	2.43344	1.42535	5.19595	2.19596	0.554262	0.217085	0.119299	0.176705	0.240126	1.5371	0.632531	0.722873	0.697731	1.82185
178	6.33066	3.86884	9.75301	5.97078	10.5328	23.0397	36.2659	32.1773	31.9268	6.12679	0.380455	0.8844	0.227976	0.846871	1.03078	1.49172	4.68888	6.00442	4.87086	7.46056	0.296249	0.282475	0.215623	0.186047	0.454014	0.631268	1.58371	1.04457	1.17617	0.603396
179	5.75996	9.87442	19.1468	16.0957	11.0191	16.0825	38.1945	28.278	27.389	18.471	0.634629	2.12809	1.91711	0.249366	0.410758	4.70799	2.48183	7.13552	3.26711	1.9957	0.401013	0.106393	0.801089	0.554859	0.111654	2.53911	0.482007	1.05462	0.238874	0.679558
180	13.1087	8.57876	10.6513	6.54274	8.36554	13.8742	27.4039	15.6784	30.7938	20.9468	1.3434	0.350227	0.602813	0.409946	0.554391	5.26599	7.37842	10.3919	9.6735	6.80087	1.16075	0.232061	0.157757	0.103868	0.955626	1.02633	0.592539	1.80612	4.21288	1.59539
181	10.9211	5.74904	11.7762	9.39988	7.90133	28.9182	26.287	16.8536	28.4778	35.4478	0.730915	0.426886	0.701741	0.384258	0.500224	4.52409	6.35228	4.93572	3.02259	4.7147	0.578999	0.115598	0.104122	0.226519	0.170619	1.74495	3.20456	1.75764	1.70169	1.04725
182	5.95416	3.89652	3.88228	8.73636	9.75325	28.4381	28.7226	32.5122	29.3727	23.6173	1.26464	0.56186	0.365602	0.33338	1.74522	1.80125	2.69275	6.29666	1.9432	7.13268	0.280606	0.472088	0.414727	0.336302	0.437895	0.218898	0.824872	0.7581	2.65117	1.20664
183	2.40705	4.33369	13.4903	12.3551	3.44681	23.9565	18.4248	31.86	34.003	21.9533	0.614034	0.810466	0.178914	3.72057	0.471927	10.0905	3.78589	8.2895	4.49762	5.23996	0.313487	0.19088	0.216559	0.426101	0.615524	0.532414	0.46002	3.31737	0.642014	0.188974
184	13.7808	7.90346	3.16316	4.3207	2.96185	16.4142	29.1005	34.4889	24.5741	28.9469	0.554105	0.115146	0.993739	0.252851	1.0574	2.20707	3.55105	8.19221	5.25859	5.62034	0.15989	0.751755	0.263573	0.286704	0.251428	1.72339	1.33215	1.80274	1.57973	0.997835
185	6.12546	1.13118	2.71312	4.49821	0.912431	25.0479	28.8873	26.7982	17.33	27.3876	0.324402	0.119412	0.194334	0.376927	2.74714	4.78899	5.64566	10.2914	4.90566	5.5007	0.116559	0.37759	0.655834	0.101547	0.450746	0.833414	0.490861	0.32299	0.783016	1.71059
186	9.73991	4.24452	12.0546	9.399	3.40827	18.266	28.6215	23.3303	35.0485	21.7129	0.296319	1.15048	0.734017	1.51297	1.45391	8.23319	5.03282	8.13551	3.33145	4.95472	0.45936	0.475556	0.473965	0.514383	0.242202	1.20005	0.531278	1.65055	0.315309	1.11672
187	16.4132	9.89533	3.17301	0.434281	9.09429	32.1415	24.8199	27.7865	31.6747	23.167	0.129273	0.960629	1.15833	0.173548	0.445104	5.67267	3.84111	6.1988	3.1739	4.44428	0.150761	0.122796	0.292193	0.300594	0.111136	0.636921	1.4303	2.80839	2.78641	1.06137
188	12.0756	0.440283	11.7663	0.382702	2.4289	33.9834	18.5004	30.622	32.9172	28.334	0.448655	0.746481	1.01848	0.833795	0.848291	4.24899	3.89321	8.92196	2.73307	3.30371	0.11279	0.58647	0.146717	0.584231	0.127343	0.645967	1.8376	1.81766	1.74024	2.1553
189	9.31217	7.91327	0.886553	5.63642	5.26527	21.9319	28.6984	12.9758	24.5433	27.0936	0.48917	0.256143	1.1418	1.36118	1.11899	4.55752	3.454	4.98945	4.08501	6.92666	0.196077	0.573924	0.368489	0.334375	0.112486	1.70208	0.23307	0.95493	1.43249	1.29643
190	6.96278	12.4812	6.80877	3.36556	9.76298	26.6946	33.5446	26.9463	35.6147	28.1296	0.841741	0.205813	0.398916	0.595507	0.937723	4.48958	5.61986	3.14774	6.29287	2.67143	0.698414	0.110599	0.553325	0.750781	0.346561	1.34655	0.918691	0.192814	1.22467	2.10431
191	2.44068	2.11202	4.75993	12.8142	2.21207	24.8978	21.3134	21.7	24.3669	26.902	0.120668	1.45605	1.44881	0.998961	0.272727	6.94708	6.37244	6.92304	4.90505	7.22544	0.26449	0.25073	0.106945	0.47055	0.321338	0.688177	0.676389	2.11405	1.64468	2.97411
192	7.75718	10.5571	4.47129	7.6064	10.1244	29.7955	36.7726	27.0752	31.1496	23.3763	0.327475	0.465518	0.107624	1.27984	0.166584	4.43461	4.67861	7.12307	1.56078	7.33382	0.214884	0.502565	0.319063	0.663808	0.362333	2.87501	1.84279	2.83566	0.938222	1.88442
193	4.55283	2.41714	12.5261	5.1312	10.6513	42.4712	23.6865	32.3667	29.1581	10.9997	0.510247	0.214544	1.18679	0.451905	0.141882	5.62818	3.67913	2.98586	4.62518	7.85333	0.150421	0.709139	0.579739	0.193746	0.139647	1.11841	5.23	0.49123	0.731244	4.1988
194	10.3016	3.86312	9.12217	10.2723	13.4252	22.1361	28.1968	30.2866	31.1542	35.4988	0.239005	0.217749	0.874821	0.197396	0.199406	7.09082	2.1686	5.82936	0.609208	4.9977	0.170112	0.165178	0.321346	0.230338	0.202852	3.66435	1.19562	0.227432	1.01283	2.51721
195	6.85491	3.25214	8.19399	5.27546	13.9592	28.059	34.2733	34.2577	22.4875	23.4123	0.34576	0.606405	0.92012	0.60659	1.65427	5.72981	5.80647	4.67078	2.01589	6.04591	0.335251	1.1553	0.243678	0.2335	0.57621	1.51498	0.52902	2.30846	3.59076	1.36628
196	8.479	1.93712	7.84684	8.94233	2.37334	10.664	28.1359	29.9174	26.1773	34.6162	0.501306	0.503	0.975534	0.839542	0.231704	8.10645	2.04457	4.7234	6.42786	3.45787	0.130191	0.539574	0.122059	0.205694	0.221083	2.6113	1.40697	0.713368	1.29244	1.23026
197	8.22968	5.26932	6.94401	4.70132	4.03268	22.2771	36.6772	28.5592	24.8483	16.7025	0.503327	0.468914	0.72552	0.470472	0.252837	0.893855	13.9475	3.05627	3.87427	2.48125	0.409487	0.159587	0.367196	0.101044	0.150889	1.06471	1.25623	1.96097	2.65423	1.68369
198	2.16365	4.56422	4.40971	4.74877	0.745596	17.6522	35.4107	34.4129	29.0517	17.9008	0.458508	1.82753	0.753019	1.3622	0.14912	4.37511	5.2501	4.91276	10.5521	3.4571	0.156098	0.293336	0.515023	0.355119	0.375312	0.6292	1.15387	0.54792	2.32838	0.925499
199	2.87083	5.67475	13.8193	5.14453	9.71814	37.973	29.7228	22.15	24.2875	22.1962	1.88696	0.126301	0.480049	0.338638	0.632648	7.96271	3.03835	6.37656	1.91655	6.04144	0.473189	0.307277	0.902875	0.431849	0.396353	1.24613	2.53165	1.07461	1.74271	3.52332
200	8.06968	0.888783	5.04436	12.9162	5.82759	21.3742	27.9609	25.1451	27.9343	32.6749	0.266708	0.196533	0.243739	1.38306	1.93673	3.14068	11.68	4.43705	4.74054	9.71574	0.598199	0.665274	0.613803	0.136655	0.227106	0.750654	3.63173	1.27075	0.4547	2.69008
201	13.3811	15.9365	9.70834	5.73482	1.49441	21.1433	24.0307	36.3362	25.6792	21.3966	2.1224	0.927651	0.275403	1.03819	0.689032	6.13558	2.5018	1.50281	4.45557	10.6637	0.454156	0.322306	0.303111	0.569349	0.233599	0.711567	0.753379	1.26542	5.08575	0.631862
202	6.59039	4.54193	9.77977	3.87048	6.50347	32.4354	33.955	26.1859	24.2947	27.4846	0.113779	0.778791	0.302338	0.823216	0.231952	5.37495	6.09063	7.34859	0.232805	10.7262	0.24922	0.195956	0.415138	0.311226	0.273295	0.906224	1.0513	1.91711	2.09262	1.36092
203	10.4077	9.11484	13.9493	1.52243	11.4615	27.1425	31.3383	31.3219	21.2459	23.2451	0.258094	0.68232	0.116093	0.314593	0.656651	9.72074	2.62012	5.52862	3.79349	8.74532	0.500925	0.440183	0.205031	0.482158	0.480204	2.54973	2.75148	1.47921	2.36217	1.10151
204	15.2711	9.87481	4.97348	3.42301	7.60459	30.4553	24.6037	22.382	28.2179	35.1164	1.23446	1.45438	1.62392	0.282464	0.558639	6.53508	3.00886	4.38485	6.84886	4.66669	0.159385	0.249447	0.504065	0.210555	0.218105	4.24427	3.39291	3.91668	2.68227	1.03206
205	2.94467	12.619	13.8689	8.34786	10.3636	28.6454	39.776	25.7019	26.1066	27.4236	0.790623	1.61238	1.42199	0.331028	1.1296	0.707951	8.48055	3.24074	9.84551	2.21082	0.115724	0.202004	0.784995	0.990384	0.152734	0.262072	3.51176	0.188007	0.678271	0.843282
206	11.993	8.02787	10.0238	12.5074	9.73936	18.1691	32.454	35.784	24.971	33.9754	1.03871	0.257671	0.618845	0.379409	1.14378	3.02697	4.63218	4.32234	5.34993	3.27245	0.293052	0.178075	0.581243	0.427385	0.395769	1.02091	0.460784	1.50081	0.455441	0.904336
207	12.5872	7.37076	8.63782	4.782	11.5694	26.9102	35.8673	31.2681	32.5384	38.2708	0.547485	1.26827	2.171	1.10502	1.02776	6.64626	7.80882	4.66827	8.03084	5.44967	0.752901	0.161449	0.33572	0.670023	0.141035	0.990368	1.77984	1.04075	1.45573	4.98579
208	10.3723	3.20299	4.62855	6.34739	7.05506	22.0416	27.8538	23.9098	38.3942	32.0148	2.17295	1.32905	0.279729	1.04825	0.106823	2.52551	5.06919	2.14875	5.5242	8.62009	0.100001	0.248449	0.203307	0.253556	0.100266	0.807149	3.05389	0.648482	2.02394	1.54145
209	4.04534	6.2914	9.12103	9.57771	8.67488	24.8222	33.4656	26.4004	31.0464	29.5819	1.35979	0.283379	1.44332	1.39389	0.811676	2.52826	5.03991	2.83531	3.32037	1.16561	0.269395	0.924932	0.203106	0.116288	0.164027	1.80384	0.907982	0.272957	0.340195	0.874684
210	4.11366	8.63248	2.62754	10.8019	13.5817	34.7323	26.5959	18.2331	33.5836	30.7537	0.171792	2.70607	0.442779	0.69015	0.255972	5.99193	1.81733	5.15258	7.27633	11.2134	0.114058	0.297945	0.24958	0.728352	0.170523	1.8163	0.952436	2.1897	2.31274	2.17175
211	5.60068	6.82956	3.91534	6.99398	3.76257	37.6744	25.3465	27.7097	31.7582	28.7077	0.446302	0.226678	0.948231	0.429086	0.77874	4.47394	3.49017	3.92148	2.3831	0.622972	0.504346	0.160558	0.314999	0.126674	0.695803	3.52691	1.8278	0.586843	1.6252	1.69512
212	7.61573	6.24519	5.93143	11.8215	14.5601	27.1126	27.761	31.0713	28.0408	28.6515	0.925843	1.151	0.473727	0.393132	0.249675	9.27733	2.87178	5.55068	1.09837	11.1104	0.233208	0.262922	0.254916	1.20587	0.638584	0.699928	1.99028	0.58754	0.672697	0.483581
213	5.52448	10.3438	16.5921	14.4261	3.77242	35.0625	30.3876	33.2473	36.0749	35.7249	0.146858	0.493848	0.111168	0.175576	0.399298	3.17767	6.55613	12.3331	8.83483	0.483591	0.4267	0.268635	0.356231	0.465723	0.49077	2.52185	2.86221	1.84807	1.49607	1.10761
214	2.41781	8.91283	2.2425	10.6745	9.55643	39.9352	19.1427	17.2701	38.6617	30.4096	0.19952	0.195939	0.938199	1.26368	0.361254	4.11358	7.44898	4.87869	6.18162	5.10894	0.292158	1.04029	0.302631	0.843278	0.191485	2.22319	1.48047	2.83793	2.78942	1.83155
215	8.88979	10.809	1.43558	7.85871	3.6955	38.1951	38.3866	39.5671	18.927	23.7131	0.170946	1.58091	0.206251	1.08586	0.345836	4.7087	3.97406	7.39961	6.98067	8.09793	0.237957	0.242354	0.344355	0.202718	0.30061	3.65899	3.65379	1.64577	1.53022	0.68305
216	2.89004	4.45015	14.3244	7.57536	11.1262	11.9271	14.2418	20.798	30.1895	21.8449	1.68158	0.944954	0.26934	0.949846	0.49949	5.34311	9.25667	5.43775	4.27799	6.15569	0.606298	0.242953	0.142022	0.195932	0.157303	4.03097	0.764531	2.19221	1.69098	1.41462
217	5.70429	8.34966	15.3142	6.35476	6.18261	34.3305	32.1005	20.7781	37.2112	34.6522	0.130054	0.521557	0.228718	0.124052	1.01683	5.65381	0.725505	5.42141	7.27969	8.91071	0.669614	0.398339	0.163222	0.112141	0.184817	0.148206	0.203186	1.4696	2.13508	0.759355
218	11.3425	16.2515	4.53679	9.06062	4.87035	23.4564	35.4098	32.2596	26.1763	35.8837	1.41032	0.25241	0.393991	0.343435	0.440202	4.80948	7.90437	6.19674	2.61803	2.99161	0.178827	0.358458	0.759071	0.119309	0.411686	0.191518	2.00515	5.65164	3.59405	3.29067
219	11.4579	11.6471	5.63061	12.7943	12.0851	11.9797	34.9333	31.7658	28.0282	24.0502	0.472294	0.156893	0.128121	0.538069	0.82611	10.7268	3.80775	4.0692	4.92577	1.75567	0.143942	0.576142	0.189563	0.224701	0.27147	2.24222	5.40743	0.123722	0.863313	1.00718
220	12.1226	7.48039	7.56387	9.66951	5.33582	32.2036	30.122	31.8217	31.22	31.2015	0.586545	1.01943	0.834331	0.548181	0.394632	1.58537	7.71846	3.22555	4.51676	5.6408	0.732261	0.100434	0.606073	0.121715	0.221929	2.58174	3.548	0.948223	2.4688	0.361685
221	13.9889	14.962	6.09649	8.91458	7.92049	24.3529	26.7807	32.5608	34.0881	36.3937	2.10319	0.245794	0.24111	0.354472	0.255885	10.245	8.64566	7.07858	5.82757	4.3931	0.258407	0.194466	0.266673	0.157703	0.488475	2.64451	3.19112	4.41493	0.247645	1.39897
222	9.60951	7.67358	11.3782	0.429556	8.18521	24.0975	22.5188	29.1335	31.2381	27.2432	0.510581	0.877009	0.604257	0.381296	0.83003	6.24746	5.4801	2.63113	12.7707	3.78462	0.248073	0.389592	0.372195	0.463472	0.427269	4.56604	0.747967	0.429856	4.83982	1.50786
223	2.48239	4.33582	0.839229	3.60967	6.50711	31.7427	31.8978	29.7765	15.7938	19.742	0.328683	0.415684	0.639984	0.62081	0.256388	8.77364	1.86053	0.899376	6.2204	9.5103	0.575623	0.159554	0.48683	0.100038	0.675742	1.04086	3.17977	0.948932	1.15092	2.24813
224	7.40188	13.2594	4.94134	13.1598	9.25905	33.4625	31.2878	36.3954	32.7952	26.9962	0.131314	0.104625	0.834879	0.508577	0.270984	4.18182	5.99103	4.83575	6.47284	2.2221	0.399725	0.834708	0.723747	0.930291	0.108408	1.43359	2.08813	0.982711	1.30388	0.582806
225	2.72408	8.19795	4.35655	10.7647	7.74598	26.8312	27.9328	30.9451	34.5289	30.7976	0.6152	0.751414	0.87125	0.790347	0.149407	6.30755	3.07723	2.18037	7.20714	2.09011	0.42078	0.571056	0.135267	0.14411	0.403631	0.741586	0.275657	0.841101	3.68218	1.30781
226	8.14069	6.12954	9.82748	11.7301	11.3894	25.3785	33.1662	30.2871	33.1917	35.7691	1.29106	0.1479	1.14553	0.69534	0.337905	7.14601	2.88861	7.44446	8.77601	7.70767	0.117612	0.185026	0.442982	0.356665	0.129247	0.930435	1.82806	1.43692	3.56723	3.90149
227	6.69427	5.29495	15.8461	7.79739	5.58564	35.0198	22.835	29.9998	37.581	29.3746	0.28723	0.183861	1.03478	1.09979	0.704934	1.09152	1.54387	0.6382	13.0748	5.82367	0.134147	0.120087	0.102416	0.196786	0.668153	2.01548	0.600606	1.98555	0.133166	0.621314
228	5.47632	5.47216	6.69195	6.08233	4.32942	34.3009	18.4427	37.7283	24.0459	25.2453	0.306713	0.101545	1.03548	1.39327	1.21	2.16383	5.08334	3.18491	4.98539	5.69781	0.463851	0.781233	0.216395	0.274692	0.218678	2.44082	0.74188	1.62726	1.98667	2.7316
229	12.7283	4.4815	5.79846	8.50962	11.8974	29.2682	25.2884	36.9054	27.7062	36.8483	1.63418	0.347599	1.02297	0.339079	0.315095	7.43488	7.28527	1.96684	6.5226	6.76754	0.136462	0.69841	0.131333	0.725607	0.243778	1.52574	1.18894	0.755305	2.72984	0.959803
230	13.497	20.0813	4.91289	6.88328	10.1093	23.5301	24.4889	25.0266	26.6532	35.1621	0.475917	0.330081	1.66011	0.205335	0.395503	0.612306	3.89142	7.1646	8.13303	6.47408	0.229083	0.238595	0.513985	0.146017	0.217624	1.65866	1.14492	2.13334	1.37975	1.03564
231	3.71755	7.52128	1.05641	12.5254	5.53939	30.1651	15.5538	27.5812	28.3834	31.3472	0.366061	0.1205	0.161752	0.138809	0.577437	2.94325	7.97472	11.168	8.69318	7.25316	0.213831	0.115454	0.10352	0.154462	0.274264	1.93006	4.91276	1.88999	1.80876	0.43152
232	8.94323	8.58419	0.852568	0.362977	3.14527	26.4295	23.0378	27.7174	28.14	27.6861	0.120804	0.749737	0.377423	1.38201	0.74993	7.02132	4.20517	9.93413	6.70488	7.95894	0.214034	0.615101	0.480938	0.132754	0.115019	3.72624	4.41831	1.55318	1.29415	1.3128
233	8.64007	8.94655	8.29697	9.95388	15.2602	39.9894	21.3589	30.0101	20.3098	37.1968	0.343136	0.42003	0.531788	1.6401	0.610423	7.12543	7.46625	5.60133	9.14322	8.10922	0.738218	0.390371	0.21507	0.755993	0.615958	3.77104	3.40745	0.531199	0.413534	1.5914
234	9.58798	9.08724	3.50203	2.00229	4.71384	35.218	38.2583	30	20.1032	35.9579	0.128074	0.494444	0.805676	1.82918	0.113745	3.93093	3.02251	4.9445	4.85022	4.39974	0.178049	0.114016	0.263719	0.381135	0.40953	0.302702	0.564597	0.295951	0.357792	0.165622
235	12.1027	14.4206	3.90728	13.7923	10.4872	23.5802	30.3256	31.4385	30.8576	26.006	1.90978	0.667921	1.8423	0.944747	0.104042	4.83891	4.73475	4.39184	9.10896	3.16603	0.161328	0.386689	0.401839	0.388833	1.09906	2.97334	3.47966	1.00345	1.00527	3.18671
236	1.40609	12.8415	9.25146	9.03885	1.12414	25.7368	33.5465	25.3461	36.1436	29.1808	0.273336	0.308555	0.955932	0.906061	1.22619	7.2594	6.28201	6.65731	4.87791	5.23981	0.664949	0.165738	0.103511	0.242537	0.254719	2.55521	2.82156	1.27957	0.824231	1.60484
237	2.18593	4.79739	3.5816	10.9311	6.10337	12.4691	29.8266	32.5881	39.4485	33.4105	0.435003	0.458966	0.474304	0.25734	0.734886	0.987041	5.12671	5.62801	0.626427	4.54089	0.105198	0.423039	0.787534	0.86694	0.315892	6.00029	0.695814	1.31054	3.90443	0.206953
238	10.339	6.81382	9.16403	15.4078	2.52224	34.8161	25.6092	28.9923	26.391	34.7521	0.906252	1.66032	1.15536	0.818462	0.523333	6.32528	7.59227	7.70965	5.16685	4.78729	0.496763	0.335917	1.14378	0.331133	0.198866	2.63321	0.504935	1.77889	2.51008	0.819607
239	2.68991	3.42327	12.3693	7.42609	8.25714	28.852	33.8355	29.6255	28.9414	25.6106	0.113655	0.250163	0.587723	0.59942	0.60365	8.68028	4.78114	4.26796	7.35951	5.00307	0.318117	0.199391	0.27526	0.761499	0.393137	2.98626	5.2398	1.42824	0.635598	3.04355
240	9.01766	7.82298	13.7297	5.88917	4.52425	33.3145	32.0334	30.1457	35.181	28.1098	0.668112	0.401623	0.541625	2.43901	0.169068	6.52546	6.72349	5.45527	1.139	10.4218	0.117771	0.100319	0.58548	0.130101	0.61986	0.61605	0.932396	0.811892	4.56679	0.406882
241	2.15156	2.30779	2.20304	10.6704	3.79713	31.4749	39.1108	35.0748	41.3165	33.5686	0.526893	0.315648	0.225085	0.481904	0.494989	8.5272	9.9299	4.41085	8.59969	9.76207	0.667986	0.24249	0.340547	0.201256	0.392797	0.26336	4.27177	0.871151	1.16205	0.601232
242	0.993248	3.13269	5.76956	9.55125	8.03004	30.5766	29.8157	40.648	33.403	31.3125	1.65082	0.854143	0.992	1.46662	0.430545	0.597747	6.69579	5.79816	3.99365	4.75111	0.223907	0.238309	0.744124	0.17364	0.421926	2.86407	1.90642	1.9949	3.17921	2.04709
243	1.80359	9.35575	8.63273	4.16779	8.13244	24.8435	30.5365	28.3942	19.5118	28.8935	0.155839	1.17328	0.509786	0.649762	0.569566	5.73008	1.81406	7.84374	5.92411	3.6842	0.108984	0.367752	0.449837	0.127723	0.375175	2.05415	2.27607	3.02769	2.12732	4.3289
244	13.7803	6.20018	2.68399	5.77211	9.20434	27.2846	35.0863	40.4082	25.4004	27.0648	1.47345	0.673892	0.482761	0.530058	0.290881	5.00785	2.71894	1.33971	3.36185	1.40446	0.101234	0.410366	0.113337	0.145743	0.110048	2.61777	0.881453	1.37681	1.74662	2.56472
245	8.26499	11.6661	7.53927	4.74933	7.06017	37.1688	29.9075	38.4467	35.6059	24.6985	0.343686	1.10221	0.836845	0.2036	0.238291	9.26988	1.36647	1.7497	7.76749	6.66433	0.161441	0.38096	0.177524	0.614951	0.119103	0.367762	1.17549	3.14921	1.81057	1.13919
246	0.962076	13.5675	17.2512	7.30329	0.342199	37.4669	33.6236	39.2919	45.4083	41.4211	0.208403	0.603584	0.653917	0.338954	0.561417	6.67064	9.24718	1.02325	7.42644	8.11308	0.539832	0.147915	0.140126	0.333748	0.58931	0.387289	0.627652	1.27966	0.305152	0.304878
247	8.56715	9.87702	4.35299	4.54515	4.19098	29.184	34.3427	35.0153	23.3742	27.3062	2.81523	1.37218	0.441111	0.540415	0.383214	9.52403	6.77488	4.22115	10.1269	7.60009	0.232949	0.297464	0.366025	0.671083	0.364391	3.32961	0.775454	0.834658	0.113983	3.6744
248	4.3059	11.1033	19.8305	5.96435	13.9571	28.8407	17.1505	23.4523	32.0884	32.7852	1.53214	2.13606	0.145767	0.156294	0.329266	6.29792	9.10043	4.1927	8.08934	10.1565	0.45422	0.924837	0.424047	0.187488	0.218901	1.88449	1.73782	1.35903	2.98856	0.311666
249	2.02562	3.07063	1.26755	6.84708	2.20892	19.4339	31.5187	22.3897	32.6523	9.40872	1.33353	0.151103	1.34839	1.13826	0.684807	5.7814	9.35042	5.35897	1.60002	7.76227	0.370855	0.64853	0.452388	0.278054	0.161394	2.26847	1.69091	4.72233	1.3671	2.5987
250	7.11747	11.0982	6.18829	6.02224	5.84242	37.5739	33.3012	36.2526	23.3171	31.3065	1.41691	0.381279	1.09621	1.49681	0.264706	1.95637	8.32718	4.09755	7.79089	7.61154	0.346579	0.435728	0.294957	0.301661	0.263964	1.66683	4.21202	0.567047	1.24278	1.89788
251	26.7657	29.363	34.7033	24.1231	1.50878	50.0277	55.2026	41.5796	53.2146	47.5445	2.39485	1.76594	2.07651	0.42949	3.29757	8.21895	13.6027	11.0607	15.6354	15.2102	0.121457	0.544036	1.21086	0.212319	0.511692	0.238031	3.15426	5.12644	1.20248	1.11244
252	29.3756	19.6607	18.2482	30.71	29.8725	45.6829	49.8475	49.5139	50.7928	53.2904	3.58219	0.569535	1.13155	1.21358	2.37813	4.38196	10.0414	9.6039	16.2508	15.0657	0.108572	0.241065	1.31159	1.03972	0.716826	3.99929	2.30515	1.60695	5.585	6.06693
253	24.4993	31.6128	21.5762	33.7357	17.2309	54.1749	53.2076	47.7786	56.2804	56.2484	1.27374	0.220252	0.755817	1.8232	0.255322	10.7387	11.9576	8.83829	14.7973	23.8934	0.226047	0.595132	0.213487	0.115704	0.261539	5.52277	4.34347	2.25078	3.43691	0.534412
254	23.5132	25.8289	15.7527	21.1404	26.3014	55.4878	53.897	53.7041	60.0812	45.84	1.53364	0.643612	4.23681	1.73471	1.98721	8.95378	6.82461	14.8803	19.5506	12.2254	0.330179	0.114638	0.36097	0.527325	0.41159	5.78726	0.746152	7.87709	1.29664	5.08223
255	18.2782	27.7146	23.3357	28.1419	16.5389	59.1555	47.1762	52.6603	58.3608	54.9857	0.499062	2.26618	0.359743	2.28533	1.36003	6.34348	8.47487	20.6538	15.7123	17.2895	0.423172	0.13231	0.202347	0.253745	2.60107	2.42707	2.46465	5.33022	0.310343	0.345982
256	33.1674	9.58342	38.5495	29.4112	13.7686	50.649	50.2486	58.8871	59.1227	53.764	2.62559	1.81937	1.13608	2.20494	1.16576	7.61234	20.7817	13.6985	9.09029	11.5536	0.953044	0.396099	0.884105	0.120449	0.167262	2.46243	2.88725	1.54768	3.8642	3.39311
257	29.5639	12.8471	37.0604	30.8814	24.1664	57.6315	54.2331	55.229	53.5282	56.5273	0.137977	2.3738	2.32682	0.336785	2.07273	8.5933	15.7427	8.91119	15.1114	14.5133	0.562798	0.18987	0.236262	0.570655	1.1	3.61637	2.03076	2.82315	1.38429	1.04593
258	29.463	22.5174	31.6914	33.201	21.5377	55.353	51.4389	56.5061	49.9687	50.4402	2.52895	2.1545	2.41313	2.57067	1.63133	10.5767	10.5344	11.2671	15.8153	18.5854	0.406816	0.102069	0.451203	0.203086	0.123672	6.98284	4.14339	3.24286	4.74334	0.254931
259	18.0784	22.0413	33.2325	35.83	38.8761	54.6444	53.2746	51.3776	54.9548	51.7985	2.26558	2.47102	0.639874	1.13756	2.04362	12.3739	10.4589	17.4406	10.2704	20.8959	0.605324	1.25906	0.125598	0.114252	0.688599	3.10166	2.23767	2.19656	5.84282	0.306828
260	31.2276	18.1115	34.644	23.3251	20.0872	56.4249	55.7949	47.273	54.7732	57.2782	1.08838	0.748876	2.69039	0.435899	1.37593	10.5372	19.4232	13.0109	3.89682	13.9256	0.126489	0.549647	0.297868	0.283774	0.199609	0.976877	9.54058	4.12182	3.63002	3.55058
261	36.624	24.0627	36.365	32.5041	25.9589	53.0915	51.2303	50.2736	50.0703	56.4587	3.34348	1.23458	0.571679	2.25932	0.347119	0.864907	4.1021	17.6603	19.1138	17.4	0.697722	0.603352	0.119506	0.777509	0.318832	4.93804	7.02	3.09519	5.15654	2.36297
262	34.8648	35.0839	31.7989	41.0167	25.8164	58.579	53.2135	52.4927	58.8791	53.3584	3.66139	0.677735	1.27491	0.647357	0.263727	12.964	7.76352	13.5023	9.13498	9.83043	0.286654	0.258926	0.552156	0.20686	0.106018	6.76838	2.81908	5.94502	3.05364	1.65492
263	28.0322	26.3058	32.2959	28.8725	27.5458	54.9516	46.6424	56.7951	55.8776	56.6636	1.11286	3.72307	1.99787	0.194855	2.99939	9.25542	13.9028	10.8756	14.269	17.3426	0.317902	1.01889	0.287143	0.624258	0.312803	3.25161	4.75038	0.706683	3.73277	0.940618
264	36.4214	26.4351	25.602	9.48296	19.7163	52.713	51.0682	55.5269	55.052	53.7227	0.174195	0.26305	1.93472	0.150232	0.32628	19.4341	21.3292	19.3816	13.935	20.3941	0.813913	0.391405	0.466298	0.350768	0.558637	0.742595	2.75288	1.44285	6.58486	6.15393
265	33.2146	37.3734	33.8661	21.3213	25.6625	52.1076	49.2633	46.9275	48.3242	53.0871	3.08205	1.14971	1.73838	1.52556	3.42444	1.45536	16.8691	7.48431	8.84198	12.6825	0.276253	0.143872	0.15081	0.432885	0.542376	3.6929	3.35839	5.92014	7.19344	4.0045
266	29.7872	27.488	22.3339	40.6339	19.8777	55.293	54.4689	53.4869	49.0266	56.7529	0.402284	1.02592	2.85202	3.20414	1.22327	10.1899	19.8054	6.02091	14.6273	18.4754	0.525158	1.21723	0.416881	0.219156	0.763543	4.30883	3.55478	3.03552	2.59529	1.09842
267	31.8039	33.5325	39.5588	22.7618	33.1374	50.9974	56.4107	53.9989	41.8276	54.6625	1.31081	2.02943	1.53445	0.875624	2.78391	16.8211	4.95405	20.1616	19.5307	12.0316	1.21459	0.404531	1.1229	0.421064	0.802001	3.27817	3.87649	1.96827	2.36542	0.198323
268	30.6351	34.1251	19.4276	38.9189	38.5944	57.9954	48.0465	53.1893	50.9856	51.3161	1.93694	0.579396	0.720178	0.478601	2.51222	15.7789	14.0821	13.5547	19.3303	12.2399	0.132426	0.362651	0.622197	0.103933	0.250055	2.4272	2.20598	0.938228	6.05246	2.93629
269	31.9066	18.423	27.0727	27.4036	20.1339	56.0055	55.2405	51.0952	57.7343	50.6501	4.05839	4.04694	0.826666	1.04551	0.408355	19.1728	15.5139	10.6883	7.44724	5.58507	1.48769	0.142561	0.42387	0.262585	0.975452	4.29081	4.33196	1.11696	2.9756	5.91335
270	31.6366	19.2488	38.8469	30.7282	15.4017	56.8575	53.359	53.6367	53.3607	47.8351	0.87812	0.536329	1.58789	1.87743	2.92365	13.957	11.7807	2.38186	16.8931	17.657	1.04116	0.42867	0.413154	0.23237	0.624555	2.8255	6.44781	2.16801	8.09215	1.99958
271	26.6333	30.9571	33.7744	37.8119	29.0139	58.6182	53.9259	55.0546	50.9109	56.9868	3.69301	1.61729	0.386022	0.419948	3.71861	11.9056	19.2734	18.1894	13.8616	6.38921	0.19437	0.386201	0.731792	0.147945	0.163499	1.4286	2.43209	2.11684	1.14166	4.27674
272	35.3896	31.4336	42.5501	24.3773	39.7121	56.024	54.1271	53.2007	55.9654	57.7724	4.69658	0.321101	2.35873	2.83646	1.82459	21.687	8.79817	19.2938	8.19448	11.7316	0.986413	0.132699	0.237326	0.121109	0.858775	3.56549	4.90782	1.35426	2.38157	2.534
273	34.7082	23.6995	29.8345	11.0225	10.4099	55.7377	49.9109	58.5759	51.9354	45.2494	2.34458	1.43857	1.76063	4.86855	0.50372	13.7549	18.0093	16.9645	8.50215	15.0425	0.109311	2.31518	0.47356	0.591185	0.316711	1.30035	2.49876	2.44837	5.60873	4.84098
274	10.3208	33.1148	1.33779	7.6945	19.2418	51.9968	56.0727	58.8683	49.8889	52.4308	0.711479	2.19368	2.49335	1.39336	2.77202	11.2373	13.1808	7.9227	10.8257	7.96719	1.805	0.876485	0.552066	1.14752	1.28875	4.74137	4.4159	4.72205	2.32204	1.81669
275	26.0306	28.9598	34.7241	21.3216	12.0277	56.8999	49.8188	55.3534	54.5045	57.9535	3.67212	0.836436	3.06056	1.87683	1.0344	16.8548	7.93467	10.7513	19.2273	15.477	0.108715	0.10711	0.369511	0.484656	0.214869	4.44815	1.03132	2.98486	8.65009	1.7122
276	34.7749	30.3296	32.1418	22.9281	39.7277	51.0654	51.1984	53.8323	62.0104	57.4534	1.94511	1.38002	2.37532	2.14482	2.00103	21.567	15.1827	17.1917	10.7448	17.7224	0.286048	0.266077	1.1429	0.681886	0.132066	3.71096	2.10307	8.00785	6.58833	1.80464
277	18.2885	29.4138	34.3199	26.4991	35.9355	54.0162	58.5269	53.5363	51.8583	51.9073	0.94905	1.35948	0.722391	1.16754	2.05648	18.5092	13.2638	17.282	10.3294	17.8411	0.421374	0.235109	0.150017	0.150844	0.122653	4.34928	1.31423	2.78192	6.83181	2.67092
278	44.4921	38.2781	40.3398	14.4505	33.9889	58.3071	53.7529	54.5871	56.1028	55.0775	1.54067	1.01803	1.61651	1.88352	2.30981	9.17573	11.7095	22.7931	8.8709	8.62576	0.295296	0.635899	0.470143	0.219409	0.80613	2.32077	0.560476	3.58429	4.17371	0.903464
279	31.5136	28.2383	19.2086	1.07382	27.041	57.8652	53.6938	52.7628	52.7114	48.465	1.44316	3.31645	1.86304	1.99618	2.81024	15.3939	1.28123	14.9531	16.5329	19.5601	0.220213	1.18708	0.820538	0.539465	0.225401	2.97694	2.6932	2.47911	8.19725	2.98803
280	41.5794	2.38964	18.8222	25.7467	24.8812	57.6949	54.4858	47.249	50.4481	52.2715	3.27321	1.09773	1.39281	3.69866	2.36648	19.8022	13.063	10.471	13.3677	12.3597	0.197174	0.188333	0.687811	0.198056	0.404487	1.35189	3.14645	3.27277	6.60775	6.7023
281	32.5209	32.4207	20.5471	33.8795	33.3606	50.7743	52.824	58.2596	18.3416	60.8392	3.67192	2.12031	0.68422	1.27513	1.04158	13.2655	21.3065	12.9186	19.0979	8.58979	0.537983	1.22897	0.938647	0.133654	0.493674	1.5971	1.74233	2.39101	4.48969	5.15164
282	40.8944	28.6997	37.3146	28.1638	27.5975	53.6033	47.6594	55.571	57.0414	58.1426	0.907625	0.958294	1.49893	1.68831	1.32782	16.5304	13.7945	6.63318	6.80024	23.2298	0.179375	0.252017	0.164934	0.733817	0.113575	4.85031	5.54293	3.12305	3.58459	0.29167
283	36.4118	7.92659	35.6984	33.361	30.6818	55.8191	50.0516	56.039	59.7745	49.5021	1.52389	1.00067	1.74402	1.88442	1.36349	9.47243	14.2654	21.848	6.85746	18.5241	0.301951	0.344652	0.307733	0.234059	0.79038	5.01396	5.09585	2.70506	3.2563	1.52459
284	34.8028	38.7047	31.2642	40.1937	32.6545	61.7222	52.5582	53.1451	50.518	57.5356	4.08499	3.7072	0.618468	3.05773	1.7137	13.7467	13.1992	16.8273	12.8055	14.7438	0.703701	0.410857	0.119277	1.27294	0.298662	3.96143	0.803672	2.79549	1.78463	0.610975
285	13.0475	41.2027	25.4793	35.6605	43.4779	57.4709	57.2367	57.1318	53.0835	51.8692	3.16224	0.833572	5.28463	0.265879	3.50752	4.38516	14.3647	10.8103	12.6456	12.1366	0.231087	1.15983	0.429613	0.169333	0.702604	3.06857	2.003	2.84759	0.441474	7.95683
286	26.914	33.3184	39.7855	32.7275	36.4806	49.0757	53.8081	51.515	56.1953	47.6437	2.26696	1.04368	2.37796	1.54308	1.18825	18.1803	14.9691	12.5121	5.52395	14.7315	2.32556	0.115739	0.108633	0.238933	0.152199	1.32525	3.11899	3.15408	0.612972	5.0258
287	34.6545	36.9352	21.9893	32.6151	29.2192	53.9982	34.4486	50.0618	56.6181	56.9019	1.51201	2.23074	3.3914	1.77938	2.31111	10.3871	17.359	5.2152	19.3979	6.94593	0.562915	0.575007	0.557348	0.314714	0.142768	0.560695	5.98279	0.618348	5.85099	0.7168
288	41.3843	37.8826	42.2977	38.9237	29.8579	56.1543	56.615	55.5909	57.773	56.0707	2.67375	1.93108	0.95409	4.05689	0.840823	8.09501	21.1181	20.3919	15.0932	13.5571	0.32932	1.19148	0.1902	0.111957	0.734745	6.00453	3.99383	3.25734	0.212327	6.43399
289	2.34522	21.6936	32.5974	21.0897	29.5556	54.7359	55.9897	54.8947	56.2159	50.6287	4.81263	1.87548	0.939513	1.43521	1.76972	12.3253	18.8614	8.65086	15.0203	13.5266	0.608913	0.841878	0.325143	0.253748	0.64529	4.55899	3.1404	4.13393	4.96341	5.44973
290	40.0105	27.4	27.0579	32.4932	13.0521	60.0996	55.6278	49.7805	51.8601	48.3553	1.17215	2.28427	0.793199	0.369494	0.610127	20.1436	16.9082	18.4859	8.88271	17.3657	0.434733	0.329398	0.423202	0.341521	0.529408	1.03991	6.0568	1.46434	5.25793	2.85261
291	33.7587	26.094	5.45189	31.1907	13.2756	56.4169	55.4999	56.1915	55.7653	55.7752	0.844057	1.82192	0.131975	2.36766	1.98496	17.6647	10.2334	16.9728	15.4224	17.7002	0.202468	0.679387	0.65447	0.339943	0.58143	0.880832	1.16203	1.75701	0.886368	4.25763
292	31.6927	30.7451	35.0929	35.7406	33.9126	61.063	54.4739	54.5319	54.038	58.754	0.423328	0.181541	1.27013	2.92999	2.25244	14.9196	21.4402	14.5473	11.2453	17.7107	0.103692	0.205103	0.138678	0.195432	0.150811	5.51238	7.95731	4.77226	1.97243	3.33573
293	18.8692	35.7139	45.0546	43.1999	29.2231	59.773	52.0239	60.2531	56.0593	56.4953	1.35185	0.982103	4.28666	2.83423	2.70383	15.2259	15.128	15.2454	18.7371	15.6248	0.95814	0.153454	0.29145	0.484164	0.615455	3.56118	3.93201	1.0652	4.1296	2.94759
294	15.426	33.792	7.04055	34.6088	32.8632	56.8444	50.574	54.3202	42.5138	52.1857	0.156875	2.17542	2.24848	1.70106	1.97493	7.91077	17.9346	18.986	20.6595	13.4144	1.01917	0.778908	0.35379	0.14972	0.429154	4.2136	3.00291	0.214302	4.3308	2.4464
295	38.4325	34.5096	25.188	33.6367	17.089	55.7703	46.6392	58.6416	53.0299	50.8599	4.07357	1.81862	0.509006	2.28506	6.61521	16.7217	3.28169	6.8463	9.2378	13.2141	0.313245	0.21381	0.317226	0.132074	0.149771	1.43731	2.24908	2.8601	4.82093	1.73825
296	33.7469	33.2333	41.8648	25.9481	32.9065	56.3827	51.7824	55.4603	53.6588	53.0832	0.726852	1.07303	0.994862	0.585938	1.43923	11.8574	19.5251	11.9951	14.0904	17.7973	0.452984	0.261034	0.122596	0.211264	1.05499	0.446221	0.929199	4.45313	8.06739	1.37348
297	30.3744	34.4475	38.6084	33.7149	37.6332	55.2843	59.4006	48.3468	53.4337	48.4588	1.60496	2.14528	2.49859	1.27646	0.967523	14.1021	11.5392	16.0123	2.01986	14.53	1.20543	0.182971	0.892526	0.169763	0.202549	2.83863	9.02846	0.388463	1.08508	8.20945
298	21.0586	34.8874	24.9508	37.278	33.8249	59.8645	50.5034	56.3475	54.4365	55.4818	3.5709	3.5399	2.34796	0.295099	1.07649	17.8648	12.9361	17.5622	12.4503	18.4705	0.4252	0.186825	0.972507	1.20353	0.110708	4.55298	3.5964	6.33961	1.47964	7.15215
299	38.1124	40.1325	26.8597	33.7068	23.6559	58.0226	51.9565	55.4585	56.7106	61.415	1.36376	3.08681	3.87574	3.24173	1.5006	12.8407	12.1681	14.4673	9.52303	16.6401	0.558687	1.38956	0.199372	0.164754	0.60403	1.96792	3.92034	4.11921	4.22692	2.23698
300	36.1843	38.3687	32.7522	33.0498	38.5475	58.3556	57.0395	55.679	55.4114	60.2025	1.41593	3.63185	0.994565	3.85397	2.95616	17.063	22.745	8.46661	6.70666	14.705	0.485686	0.515637	0.242029	0.631078	0.333284	5.29382	2.08007	1.77331	4.69401	4.56867
301	30.1985	20.1278	20.075	35.4775	10.4326	46.274	39.0883	53.4781	55.461	54.3474	3.71259	1.54841	2.29534	1.62803	0.973171	15.1299	2.16083	10.7675	20.0577	6.81171	0.132455	0.187697	0.645755	0.127073	0.445058	2.43311	1.42159	3.11077	3.09633	3.0567
302	39.3708	14.3197	38.1299	30.7703	11.0872	54.9644	56.1573	54.2878	55.5607	55.1338	4.3664	1.54407	1.3913	1.35917	1.86404	16.6686	17.0575	14.743	15.1904	16.6748	0.521363	0.30087	0.847184	0.651305	0.285375	6.58508	5.00067	2.40587	2.92716	5.47041
303	23.6822	24.4779	39.5862	28.4369	35.5884	55.3566	56.258	57.5899	57.7404	58.1961	4.55303	0.128551	1.65304	0.790217	1.11453	10.5015	12.8631	17.7607	13.4633	10.6934	0.596425	1.398	0.600597	0.380178	0.567595	6.70957	5.65614	3.31128	7.42413	7.54874
304	40.7163	33.5365	46.2113	36.4992	35.8127	57.5929	58.0408	49.4606	59.0016	60.683	2.85604	1.16351	3.49752	0.298428	1.76813	15.8573	15.3791	18.8685	21.4928	19.4774	0.250114	0.444291	0.123585	0.850993	0.361192	4.01122	7.96416	1.36849	5.50285	2.57072
305	40.3404	20.0239	39.2065	30.8379	32.4238	58.7782	62.2114	53.9167	52.5852	60.2724	0.725368	0.606721	4.34422	0.991679	1.80332	18.8862	12.9146	17.502	11.2153	7.95299	0.632641	0.183364	0.296041	0.535054	0.601036	6.98618	5.78236	5.56851	4.90271	6.72482
306	21.1449	35.0197	38.7939	38.7931	41.9556	54.3297	59.0215	55.5352	60.5047	51.0599	2.68359	1.2444	0.907763	1.55505	0.973956	11.5272	15.6509	16.9345	21.8099	16.4804	0.815475	0.417188	0.191648	0.358328	1.30402	0.966982	4.13247	2.14249	5.74156	1.64992
307	44.2282	44.2818	38.7593	27.1469	24.9584	62.0889	47.9141	54.3226	56.9213	54.0457	1.02073	0.125056	3.6882	0.702726	1.47656	15.2592	21.3089	17.7968	16.0362	8.70189	0.445487	0.828089	0.150824	0.156624	0.78888	6.37525	7.42554	3.27446	5.28001	4.99705
308	38.2469	39.5549	38.5731	23.3221	13.6377	54.144	57.444	58.2566	59.4938	54.7288	3.78994	2.91194	1.25567	1.73866	0.454985	8.71992	9.92124	11.1141	10.6749	12.2352	0.868421	0.826858	0.489869	0.169415	0.113397	2.223	3.55887	4.87848	1.45979	4.81305
309	28.5121	39.0748	37.4892	39.3981	35.0717	48.9055	57.1456	55.7644	57.5922	59.432	0.273206	0.996186	2.61557	4.67512	3.66925	11.5946	18.1769	10.4786	3.67857	17.1329	0.924891	0.441506	0.612095	0.586362	0.15682	2.75305	5.55485	1.8968	4.51383	1.00116
310	35.0621	32.423	35.2955	47.5464	38.0775	52.9406	54.7454	54.268	54.1856	59.0026	2.45152	2.68517	0.978233	3.34521	1.95297	12.8678	15.1943	11.6268	15.2915	15.6921	0.121954	0.843377	1.60485	0.939713	0.71931	6.95575	0.826389	0.640011	5.17475	1.67516
311	39.0551	7.43401	43.5424	11.2045	26.6169	53.3296	52.1639	59.1742	55.0494	61.2551	1.59221	0.111002	1.66005	0.524969	5.33739	11.1514	24.5303	16.8679	17.9512	13.1348	0.116877	0.269941	0.156522	0.117811	0.177365	2.02084	0.315208	5.77912	1.34876	4.07529
312	8.65146	34.9396	43.2459	32.4896	43.0047	44.9383	60.2036	55.3467	54.0109	54.9484	1.46735	3.75924	0.54495	0.49321	1.54873	13.482	12.0739	10.4466	13.3415	9.05461	0.381792	0.525332	0.382546	0.197288	0.278924	6.99004	4.37091	6.73465	0.522885	0.80932
313	5.02485	35.3314	42.2293	43.0077	42.3808	56.439	58.0981	50.1423	50.4976	50.0333	2.6649	1.50085	2.23394	1.28181	1.8783	13.8316	4.8969	14.4144	14.8927	5.84001	0.19462	0.430406	0.597058	0.274804	0.470886	2.74097	3.30376	1.63901	3.09211	2.75081
314	26.2743	28.2933	29.6214	40.9818	24.8034	44.9924	57.5762	46.2399	55.7123	55.7075	1.85193	0.309762	1.25794	6.32579	2.45205	13.0893	14.6241	16.024	15.8331	13.5402	0.182683	0.486872	0.222114	0.249202	0.428294	5.72963	5.58017	4.2459	2.92758	5.39172
315	24.2208	41.5253	18.8021	37.2951	38.4164	56.6752	54.0936	45.7899	56.7821	57.0335	2.18831	0.665069	2.04421	2.29456	1.85598	9.94454	20.2656	12.7057	15.4171	18.0078	0.13338	0.364059	1.19718	0.122735	0.21959	4.29966	3.66145	8.66412	3.8075	2.50994
316	38.4277	21.073	36.567	41.6921	35.5971	54.8542	43.3904	41.0675	56.8578	59.0075	1.85933	3.6512	2.78848	0.40206	4.31105	21.0408	5.60694	16.4631	14.669	14.0303	0.320417	0.185213	0.402638	0.134595	0.716326	4.64746	1.98256	4.09806	7.17702	0.389615
317	40.6732	30.6307	44.2513	25.9756	38.9337	59.8835	58.9411	59.4967	58.5686	56.0213	0.131307	2.12343	2.20275	0.613126	0.315196	15.6606	17.6359	15.1395	17.3845	11.8613	1.00188	0.249391	0.270269	0.120829	1.92478	3.1056	9.12493	1.82139	4.54547	3.21546
318	11.8698	32.6017	42.5263	42.9651	21.5874	56.8649	53.9351	57.0505	55.5406	59.6231	0.881612	0.783944	2.2282	0.404261	5.45479	8.29367	14.5189	10.5379	8.76785	18.3786	0.450716	0.380487	0.177168	0.223169	0.513123	6.65845	6.3879	1.80581	2.8339	7.86199
319	21.1704	35.1848	29.2342	38.9529	36.64	58.0451	57.0005	56.4568	59.8926	61.0747	0.96529	1.38195	0.931721	1.07017	2.25251	2.14206	18.1134	18.3986	7.6196	15.9908	0.109127	0.259619	1.79313	1.30613	0.72637	4.14458	5.16296	2.60076	2.84857	2.48066
320	29.5037	28.8474	35.7645	22.1288	32.6017	54.0388	55.0519	59.1469	59.3769	53.1698	3.65106	0.920375	2.46537	0.241819	0.169301	8.50516	21.1977	4.2888	11.6528	15.9487	0.192614	0.915233	0.612959	0.163511	0.246516	5.32342	2.23129	0.963511	6.26195	1.76598
321	36.6431	40.6417	12.9354	39.5902	31.9069	49.5727	60.9148	58.7628	60.923	49.0641	2.34921	1.3667	1.41476	1.47901	1.06561	9.34135	16.773	17.2379	5.24892	16.0434	0.591199	0.325609	0.33716	0.920696	0.7772	0.661983	6.0399	1.0009	7.30747	5.66037
322	35.7235	32.5798	37.4533	39.5752	14.1416	55.621	53.7656	57.7626	56.6422	60.0335	0.974438	2.83774	4.79917	0.455882	0.66894	14.4052	13.9019	13.3582	11.416	20.042	0.14139	0.464263	0.437447	0.128616	1.40519	3.44733	4.40917	0.257244	3.56771	4.41409
323	33.7626	31.7854	17.2229	38.4663	43.2921	54.7316	57.4274	56.6791	56.5669	53.5405	1.63595	1.74725	2.31061	5.2398	0.541339	15.0244	17.0331	16.9743	11.8853	14.8263	0.718905	1.61563	0.219129	0.796103	1.09168	1.51851	6.59531	0.711302	2.51822	1.42617
324	41.4176	34.5156	31.2743	37.8953	27.094	46.2972	58.5391	54.8411	52.3315	55.5455	1.19879	0.16215	0.182271	1.23391	3.20096	10.7019	8.68886	2.53147	16.8169	17.2931	0.445131	0.117776	0.463644	0.156341	0.910826	1.50839	4.0106	4.94458	2.90525	4.31567
325	30.9921	40.7857	33.7579	36.2132	38.8696	59.0494	57.4572	60.842	58.022	56.3427	1.08527	3.83753	0.300526	1.03165	1.79248	22.5583	15.2415	9.62392	12.5712	18.2696	0.143885	0.650264	0.464705	0.245197	0.697551	7.95505	5.95729	9.49497	5.9332	7.02228
326	32.5036	39.2958	30.5909	39.9227	47.2483	57.0098	58.6831	55.4488	51.8037	56.3994	1.099	2.32104	2.50042	0.950877	1.76297	12.3208	16.1658	6.15652	12.1001	13.3777	0.340093	0.684409	0.663212	0.642371	0.264899	1.41443	6.79127	4.38142	3.65719	1.4996
327	35.4706	33.2897	44.8287	30.8391	37.7529	56.2587	54.9306	57.3381	52.9724	58.3425	1.82251	7.31464	1.10938	1.05831	2.92436	9.32661	17.2623	19.9668	21.7336	16.9163	0.227198	0.28324	0.33188	0.333218	0.737123	4.19583	1.88766	1.8318	2.23665	2.34319
328	22.1219	2.50949	39.3395	39.7492	29.141	54.7451	52.8971	53.9063	60.1757	54.9243	5.19214	2.02857	1.29679	0.860835	3.35566	16.0436	17.8022	20.4366	13.5972	9.46131	0.323916	0.238185	0.80363	0.531189	1.48502	9.52526	2.51771	7.5594	3.45724	4.92749
329	35.1465	30.8784	25.0164	39.2099	37.6065	51.3388	55.8229	59.6099	61.4219	61.4907	2.45045	4.21475	1.85695	0.646953	0.862012	20.5298	5.17675	9.9158	14.9549	20.7888	0.312477	0.220961	0.563804	1.2328	0.190036	1.11155	4.35618	2.11721	3.58323	5.75172
330	30.0472	24.6468	37.9387	31.0975	36.8742	57.8585	59.013	54.7492	48.3141	57.1175	2.48315	0.236388	0.629741	5.67005	1.14495	16.9101	6.84112	16.7046	16.0452	15.2226	1.01467	0.224661	0.796676	1.88609	0.590394	2.96933	3.81292	2.25618	4.1169	1.42406
331	33.6165	36.1231	40.5752	21.6591	42.9263	62.8337	56.0232	59.5123	60.4821	50.0276	0.651837	0.640415	1.27117	2.54934	1.19128	14.7237	17.5392	8.11033	15.8807	21.9248	0.454581	0.985827	0.733109	0.91751	0.155741	6.52564	2.06999	2.25841	0.792933	1.48599
332	38.1014	36.2503	30.3568	10.8198	40.3937	56.4726	63.6738	49.859	52.8148	57.1356	2.86752	1.19601	2.13971	0.884843	4.94464	17.0317	19.3936	2.21217	1.07397	18.2653	0.37777	0.128484	1.03495	0.430015	1.11081	5.97452	1.76049	2.27925	5.13155	4.36429
333	31.5705	28.8185	42.7767	38.8435	33.8954	56.1742	54.5284	59.6242	52.9042	54.654	1.06565	1.3285	0.302127	4.69612	3.96361	6.90462	16.5885	12.6694	18.3653	14.382	0.365928	0.272304	0.291091	0.390698	0.189816	6.8517	2.90329	9.12867	2.55187	1.89322
334	13.4296	29.8029	32.3954	31.7676	23.771	62.6527	54.6208	53.2298	53.2761	57.883	1.99892	1.8784	3.55724	1.23716	0.360857	6.8734	14.037	14.039	9.11567	18.3292	0.185873	0.740443	0.506559	0.11023	0.754139	5.10877	3.89691	4.3295	4.97787	3.25829
335	41.4545	44.9009	42.0279	42.4252	35.0375	60.0351	31.8376	58.9644	59.3055	62.5895	1.20426	1.23323	3.46991	1.67475	0.719225	16.8523	18.2329	20.2991	14.9972	14.8054	0.268064	0.264411	0.261602	0.196195	1.65827	10.0683	2.30015	6.09162	1.26828	2.80052
336	45.411	38.1519	27.1	17.8446	35.4029	57.6948	56.5846	56.6696	54.9856	56.7579	4.147	3.85233	0.595982	1.80836	1.85069	12.7837	20.9635	19.7895	10.8122	14.4388	0.313996	0.179859	0.301623	0.491846	0.557991	1.71968	3.39859	4.47629	1.63265	5.02461
337	32.2473	31.5422	31.1401	32.179	39.3258	54.4056	50.7116	59.269	56.6234	62.3754	0.635983	0.626919	2.28791	0.197529	1.51444	18.11	12.4741	15.9155	19.0648	12.7717	0.366592	0.766726	0.557871	0.132364	0.262784	3.19935	4.51421	7.15755	5.20517	1.40477
338	27.38	34.4149	30.9654	19.9198	34.7396	59.1579	58.7054	59.5811	56.8318	44.9654	1.71813	1.23144	0.721346	0.656193	0.794912	12.5856	13.8511	13.2996	16.7477	6.17238	0.208593	0.817325	0.111578	0.171801	0.183377	4.06305	5.0743	4.17544	5.49278	1.8046
339	25.2906	44.579	28.4657	35.5522	35.8947	60.8285	63.8649	61.0942	58.0025	61.6325	1.97365	2.90183	0.26595	0.365215	1.11411	10.0439	27.3001	13.0979	14.2292	17.708	0.116546	0.281739	0.529744	0.228493	0.105265	0.683631	5.35563	4.76494	0.776216	1.73658
340	27.5461	3.24326	38.4161	21.0572	23.8951	55.6758	61.1162	58.2057	52.0703	59.5966	0.296311	5.67047	1.92591	0.902551	0.501089	19.4352	7.88698	8.96959	16.1772	6.38157	0.204052	0.534138	0.231297	0.182547	0.172825	6.64565	3.24753	4.7254	5.47569	0.753681
341	15.7126	42.7257	40.7051	35.6132	34.4768	48.8057	55.0476	56.6076	59.0587	56.0383	2.22518	0.594792	1.44457	2.36041	2.97179	11.6792	18.1535	19.2554	16.5341	16.3068	0.220514	0.219788	1.46602	0.239558	0.471829	9.5544	3.06096	3.76849	4.68501	2.095
342	30.303	33.8782	8.12769	31.8865	36.4819	57.1853	59.5327	52.1721	56.8218	53.1086	3.04296	2.11358	1.45665	3.62312	0.474873	21.5276	14.4078	20.3707	8.19642	7.08769	0.116081	0.471451	0.122064	0.335205	1.07828	4.61347	0.227265	2.57889	2.37296	3.34487
343	25.887	40.3627	42.3823	15.9732	41.7091	59.2528	56.8412	54.1321	59.58	54.957	2.97896	0.34918	1.43631	3.19639	3.08895	20.7011	20.6858	15.9575	8.06066	22.5679	0.73744	0.619731	0.627793	0.805673	0.719898	0.898528	4.60951	5.96582	2.52149	8.02981
344	44.1739	35.2708	22.6731	16.9232	11.0298	56.1165	57.2598	58.7222	57.3324	54.6669	6.69567	0.413847	2.73472	1.04748	1.42956	0.91645	3.87017	18.492	14.1088	13.488	0.794333	0.472183	0.188399	0.653548	0.464937	2.43906	0.994126	0.333362	5.68452	3.94693
345	34.9395	36.4656	25.6245	28.0174	39.3542	62.5668	59.0273	50.6192	56.4952	56.2884	2.41461	0.768589	3.07076	4.41596	0.834185	17.868	9.75535	20.873	22.2392	23.9366	0.103306	1.69666	0.725394	0.274087	0.887241	1.47743	1.18893	1.99327	5.24028	0.701421
346	41.4156	40.1642	23.3977	36.3577	31.3131	60.8802	59.0103	54.2671	61.3148	58.7446	2.94487	2.99377	0.22628	0.403865	2.33445	13.9515	11.8808	21.3648	15.1128	20.0769	0.474787	0.512951	0.177567	0.107934	0.159567	2.71673	4.45266	3.00567	3.93779	3.90155
347	24.9169	33.9804	38.3372	43.442	35.7908	45.5329	55.1282	55.5421	57.2631	52.3283	2.36747	2.80884	5.04983	0.474391	0.119479	5.58981	16.9084	19.2922	17.1981	15.3849	0.518387	0.603514	0.353417	0.321286	0.397198	7.58659	1.71711	0.928332	4.54537	2.40042
348	38.2139	33.446	33.2223	36.3747	36.8329	60.9609	55.3593	54.8136	36.2698	59.5863	2.00745	4.23914	1.65229	4.788	2.96743	15.3256	6.29301	15.1196	13.5088	12.3029	0.666741	0.555418	0.139962	0.204335	1.42947	0.377966	1.53499	5.97657	3.29573	0.521338
349	31.8521	33.0112	35.0199	41.4773	32.9023	47.8431	60.8675	56.4756	59.2414	55.9825	0.427261	2.19782	0.501533	1.85177	3.54768	7.77637	13.874	20.7395	14.7989	21.6689	0.141819	0.371374	0.439873	0.674207	0.675457	3.04562	0.926424	2.00296	3.75965	2.61263
350	35.6439	40.0819	35.841	44.5573	32.6156	55.3867	58.2099	59.1955	53.3018	58.9414	2.82061	1.09353	3.41934	5.61832	0.86403	19.1729	12.3156	8.47601	21.5776	13.9467	1.0478	0.529687	0.825852	0.728393	0.760929	7.23619	3.24608	3.30205	5.01447	5.0188
351	29.3897	32.5158	37.4673	42.8789	17.4924	57.9615	58.5024	56.5661	57.3987	52.9611	0.335257	0.823468	1.25434	1.41275	2.4815	28.4343	12.1658	14.7249	15.0476	19.249	0.62247	1.05938	0.380908	0.235556	0.800715	3.96326	2.56779	2.57175	3.7467	0.979779
352	24.0913	33.7733	35.6321	39.415	31.0607	58.2351	54.056	52.0603	54.062	56.285	0.625453	1.78013	2.93377	0.198396	2.34825	16.1473	15.5082	13.1441	16.598	13.7455	0.488209	0.127829	0.743132	0.104619	0.604703	3.03836	1.57724	0.80123	4.87694	4.74847
353	29.9519	43.4762	35.9739	43.337	35.4745	62.1436	56.3445	59.8793	56.8622	59.8205	1.00589	2.04377	3.6787	0.732	1.00563	18.3265	21.3061	5.56436	15.604	15.5393	0.161013	0.636569	0.437788	0.170297	0.90561	7.70292	2.65776	5.36004	5.33095	2.28808
354	14.7241	33.936	35.2465	17.3391	35.6685	61.6519	53.2967	61.4095	60.4748	57.0294	0.522408	3.23627	1.40027	2.94967	0.352326	8.42298	11.5222	14.6504	7.266	15.6488	0.572841	0.358875	0.641197	0.281926	1.67614	4.71614	1.26823	4.82464	0.85594	0.312483
355	27.4415	28.6336	28.7183	34.7582	41.7576	52.2988	53.3557	57.8947	59.81	59.6954	0.368896	2.19115	1.03479	4.44791	2.8281	18.8801	6.34379	9.69087	17.8079	19.962	0.131016	0.356671	0.126283	0.633559	0.263901	5.44397	8.53897	0.284821	7.16194	3.33448
356	34.0709	32.9251	37.5073	3.14228	44.5065	56.7777	54.8096	56.7615	58.5611	61.0224	3.39028	1.86666	2.55328	1.71951	0.132841	14.7527	11.5047	6.91724	14.7028	11.6404	0.573553	0.564749	1.23967	0.573457	0.475797	1.11752	5.14693	5.61655	1.90906	2.20202
357	33.6828	35.2876	32.6807	14.8741	39.8631	60.0155	56.5018	61.5074	56.7272	55.6053	4.41433	2.7218	1.29407	1.56564	2.3789	11.5712	12.9345	8.7898	11.5693	20.7497	0.15167	0.514392	0.236428	0.56064	0.761746	2.58453	4.41872	5.76903	1.27398	4.39954
358	31.0021	28.176	33.7744	28.9705	17.8827	58.9312	55.4112	59.8705	60.1025	56.6023	1.83639	2.06441	6.33988	1.37482	0.730016	12.7124	12.2887	8.66847	10.6142	9.98215	0.627782	0.426053	0.31293	1.97697	0.64338	1.53923	7.12984	1.07854	5.01628	2.31554
359	30.4714	43.1322	24.829	44.6013	31.5295	60.832	59.7648	56.8906	51.8307	57.2054	3.18457	2.78998	1.46563	1.0037	0.716669	17.3962	22.3661	10.5486	13.47	12.5957	0.272312	0.447496	0.825996	0.146368	0.294559	1.16557	2.05722	2.26198	1.06305	2.77475
360	32.6835	30.0798	37.6561	29.1158	22.9236	26.4226	56.6852	62.7444	62.7098	56.3983	0.26302	0.502844	0.722494	1.97099	0.806842	14.6153	13.947	19.0743	17.7444	18.8252	0.22482	1.36536	0.356692	0.208669	1.84043	3.52746	2.29185	2.36336	5.57256	0.381118
361	28.4844	34.7617	28.9362	30.6787	30.9458	59.2899	62.472	59.9296	45.0328	59.9676	4.68535	3.05565	1.92731	1.26966	3.85247	14.3091	11.8224	16.3413	18.0478	16.3258	0.725325	0.587908	0.787374	0.742913	1.08541	3.03669	0.492843	3.8343	9.20569	2.14171
362	30.7983	25.1497	36.951	44.1629	46.0284	62.5469	49.0632	57.4728	58.4812	55.206	1.69517	1.35098	0.389037	2.47474	3.20188	19.1994	19.0765	9.12546	6.59408	11.7541	0.385825	1.42173	0.114994	0.76265	0.94598	5.67304	4.16196	4.61262	0.596048	1.77642
363	8.8575	35.3411	44.2927	44.7066	32.77	59.1055	55.2474	59.295	56.0174	58.1018	1.47898	0.383739	0.825275	2.54701	4.21074	15.6628	12.4998	4.7655	8.24328	19.4355	0.41406	1.41278	0.738572	0.110906	0.708007	1.821	3.09535	6.25115	1.21965	5.08722
364	29.5039	38.5914	12.4924	30.2421	25.0768	62.1691	54.279	52.1077	60.6426	57.9858	1.58187	1.10614	3.63935	0.951158	3.97901	12.875	6.7674	12.9557	9.20668	13.4884	0.508718	1.15738	1.55723	0.372209	0.351045	2.345	4.79665	4.00939	4.97982	1.41788
365	33.0076	39.9271	41.2514	40.6344	40.861	56.0748	57.0701	59.7571	51.3224	55.2833	0.852006	1.96976	1.64899	3.71832	1.2547	11.6847	13.9359	7.08832	10.3493	11.4687	0.235132	0.186102	0.6524	0.170881	0.820188	5.63972	2.44201	5.58573	6.93162	0.400309
366	38.7153	36.3802	38.1401	26.4851	41.5799	57.3864	54.8689	55.8999	49.9516	51.0536	1.06322	1.62223	5.06048	3.6142	1.64427	16.6497	22.1543	17.9716	14.3222	22.0344	0.182146	1.24661	0.89278	0.201097	0.623705	0.522768	2.5522	0.740246	2.69499	6.02679
367	46.2895	21.8326	30.5335	38.2651	26.7479	57.2428	57.7465	56.7923	57.3122	58.1673	3.88927	4.66868	0.429549	0.334515	1.58774	7.12495	22.8828	18.6603	10.068	25.2427	0.259097	0.649202	0.593323	0.301581	0.568859	1.28573	5.26545	5.19262	7.98216	1.43483
368	44.5812	39.6339	34.5412	14.5328	18.8118	58.0133	57.0481	62.025	56.5087	50.7192	2.3184	3.07839	4.07578	5.21759	3.34664	13.2242	19.1328	16.0445	17.8635	19.5724	0.908965	0.156078	1.56796	0.258059	0.545651	5.54439	0.554005	3.34801	5.8481	4.42358
369	34.0448	22.6738	2.50027	40.9589	37.2435	56.1082	59.605	59.2199	56.0004	60.3432	3.31425	2.67892	5.63114	2.5916	0.612036	5.85649	18.0096	12.5966	25.6886	8.2906	0.103377	0.717919	0.131312	0.435171	0.397266	3.86204	6.16373	6.01726	0.989568	6.67524
370	40.3289	9.44712	45.8043	36.8541	27.2806	60.5577	55.7181	54.9981	57.4552	54.3187	4.03454	0.392859	1.21111	1.30018	2.43347	12.3417	13.3134	12.4876	14.2024	23.9924	0.245415	0.28325	0.486342	0.481677	0.620766	5.74286	6.60243	2.47816	2.46769	4.52693
371	26.635	35.6554	43.7077	12.7022	36.219	59.4627	55.3576	55.6041	61.4228	58.8753	3.00344	2.66743	1.75095	0.52453	1.68168	17.5301	1.06481	7.87333	16.214	10.4965	0.366919	0.102379	0.348897	0.171333	0.504655	3.09365	2.8924	1.46468	7.39865	3.68713
372	45.667	41.6773	37.3543	39.7085	34.3948	58.3009	53.2602	60.5303	54.1075	53.6986	2.53416	0.619695	3.95332	1.74272	2.45454	17.2631	18.1797	22.2456	21.5208	14.1399	0.224557	0.375401	0.633374	0.190449	0.238146	6.70043	1.74487	1.75613	9.58334	4.88092
373	46.6005	3.64474	28.5042	32.0003	20.3321	56.0641	55.6642	61.2672	60.8955	60.211	2.48464	1.44149	5.25419	2.02735	3.75964	14.6467	23.0912	15.2794	17.5487	20.3852	0.861939	0.319801	1.16446	0.697968	0.608415	5.27327	7.05015	1.90792	6.94402	1.40322
374	39.249	39.2882	39.2763	37.3777	37.9188	54.3072	55.7373	56.1451	56.7319	54.4715	0.508452	2.99898	0.963823	1.19186	0.908369	7.43958	19.6967	13.5167	1.28032	20.4724	2.36871	0.137277	0.164584	0.262246	0.122637	11.5455	6.20933	3.22696	3.50259	1.97837
375	36.4015	38.6632	35.6457	37.7874	43.6937	53.7474	54.5836	57.9313	59.4462	58.9473	2.52037	0.268856	0.470179	3.01935	0.797329	15.8437	18.6043	16.3431	15.5129	8.42578	1.80859	0.655999	0.125794	0.123366	0.399855	6.5983	5.48751	2.01033	3.04877	0.893336
376	39.1177	40.224	16.037	33.2385	45.428	58.8838	51.4171	61.9092	65.8581	53.5781	2.03496	0.729099	3.24037	0.216591	2.0124	3.14828	7.16862	14.0121	16.1139	14.1539	0.860685	1.07086	0.348642	0.42527	0.841189	4.61279	1.14576	2.41353	1.43683	5.7535
377	40.6729	38.4391	38.1466	47.3741	46.8358	62.5694	54.1401	60.5066	58.1596	59.7124	2.3362	0.431703	0.318619	2.99704	5.08887	13.5749	18.9844	19.6059	18.5421	9.80604	0.123187	0.151328	0.465477	0.434787	0.827209	2.93153	1.84598	1.16793	4.06119	2.31531
378	36.4926	31.0285	41.383	40.7589	44.9094	52.623	36.0754	55.7734	61.0037	59.0105	2.33935	0.580547	1.59832	0.951764	0.190833	15.0708	11.1043	23.9408	17.7297	18.4185	0.581625	0.485828	0.254067	0.213413	1.66377	5.92895	3.00568	4.95074	3.3489	2.02637
379	40.5765	14.7378	30.8824	40.3713	47.4908	61.351	60.0959	61.2445	57.388	52.6235	0.997327	0.977944	1.39381	2.13836	5.29751	13.321	19.2147	18.5467	17.0306	18.3222	0.621467	0.231588	1.06494	0.445793	0.671302	1.25022	2.773	3.05974	8.95487	0.284559
380	44.124	17.6384	32.7576	39.9091	11.8842	57.5831	59.6227	56.956	62.974	50.5803	4.87873	0.503288	1.15211	4.50779	0.614952	13.5099	16.0143	3.80152	18.8808	13.0392	0.79005	0.84352	0.30668	0.378452	0.208826	4.49208	4.09178	2.51982	2.23294	1.55277
381	36.5941	34.4223	42.7844	43.0657	34.929	54.2973	57.4609	56.0324	55.2141	62.9626	1.58621	1.34315	2.44751	0.38954	1.22857	17.5158	10.9727	10.3959	16.8614	13.3486	0.942999	0.826682	0.524601	0.112099	0.37862	4.2819	2.83648	2.80867	8.14091	4.45019
382	36.6839	36.7631	41.9413	37.7714	41.8047	61.5782	59.0166	56.5859	58.4274	56.3099	1.55046	2.24696	7.51787	5.44948	2.27059	14.9121	18.1754	13.8707	5.96119	20.274	0.297448	0.237172	0.148102	0.112053	0.304373	2.86095	1.28696	0.256399	4.66024	3.73476
383	32.2475	42.5249	41.299	40.6985	34.7099	59.7157	61.6009	62.9392	58.5142	55.4287	2.85605	1.44499	0.290202	3.2586	0.433158	19.9786	16.0018	22.7702	14.9724	11.8689	0.885017	0.127834	1.00005	0.25486	0.132393	6.3924	2.15356	2.91514	5.74948	3.97887
384	38.4378	35.4961	28.652	40.0238	42.7254	57.8275	57.6968	57.7536	60.0481	57.6385	1.48388	0.674088	2.28101	0.543374	1.07383	16.6979	19.3185	12.7139	18.6499	13.5499	0.71593	0.722641	1.15458	0.209373	1.2067	3.30195	6.89132	2.74953	7.73648	0.830112
385	16.1018	32.3516	33.2582	38.755	29.092	56.5932	58.7852	57.7631	61.5068	56.9376	3.76732	1.62282	2.94737	5.10799	3.86878	15.2183	8.6439	13.8307	18.1311	5.45074	0.433836	0.505204	0.304756	1.0574	0.431395	1.08603	5.19051	0.700803	4.38055	4.01296
386	36.3285	44.6096	48.194	35.0397	42.6889	56.5677	56.0083	57.8914	60.5221	59.7276	3.37985	0.396554	2.45189	1.43919	0.298273	7.78805	14.5048	18.508	18.0237	19.3473	0.125661	0.149433	0.222128	0.457837	0.204005	2.06776	7.44618	2.51932	2.58134	3.34104
387	37.9855	32.38	42.7425	28.2376	41.8692	58.9848	58.0792	56.211	59.6438	56.4241	0.850821	8.42478	0.160292	1.56663	4.16801	16.272	12.6978	19.9484	20.6359	17.9317	0.308648	0.414307	1.08814	0.469749	0.438637	2.69974	4.99725	4.50168	4.84258	1.49016
388	31.9718	44.3876	49.8376	29.7202	40.4261	55.3212	50.5542	58.8417	59.3003	57.4572	0.20783	0.505578	2.08164	2.89621	3.52319	19.6145	20.3096	15.9981	23.7208	14.6698	0.436079	0.544883	0.249766	0.443903	0.400638	6.66319	4.27654	6.1377	3.57871	1.39884
389	37.0104	33.3793	38.1312	28.6466	40.4332	59.5939	61.033	50.6082	57.042	62.8805	2.72308	4.82726	4.44557	3.13254	0.598961	15.5485	9.08499	17.3089	18.7204	19.1845	0.795538	0.231052	0.562141	0.174724	0.83189	2.57756	3.21492	1.92649	1.4826	5.04928
390	35.3166	40.8354	42.3674	33.6511	31.3205	63.1724	55.9795	50.792	52.2998	60.3662	2.19321	2.7354	2.98505	2.33697	1.86263	20.2225	10.4762	16.0633	10.9	18.4781	1.05123	0.139855	0.415912	0.973777	0.431597	2.7773	5.97647	6.39147	4.90631	4.86983
391	48.4883	10.4663	43.4899	42.4812	30.3957	59.5518	60.082	61.0262	60.078	62.7409	3.76659	1.73225	1.59972	1.89973	2.08958	17.2567	12.6636	18.1466	11.5245	12.6075	0.494602	0.99726	0.342986	0.364425	0.908829	3.05089	3.30229	4.5669	7.04495	4.69162
392	39.8848	33.9524	44.2895	33.0752	35.1524	52.4113	59.9753	58.2926	59.1496	56.4275	1.22482	1.93668	3.16811	3.17093	1.4747	13.3849	15.0803	13.3023	16.9624	12.5779	0.376227	0.80658	0.521151	1.18502	1.2693	6.01774	4.54542	1.03842	7.21438	0.822312
393	46.2532	16.5917	31.7023	37.3405	38.673	53.4161	61.1879	56.2014	57.1539	57.7347	4.3359	7.17174	4.7545	0.567466	2.69469	12.3931	7.58887	6.92465	18.6642	13.3958	0.137631	0.383908	0.455592	0.382457	0.514655	1.64111	4.44778	1.10452	1.88539	1.7819
394	32.7912	33.5622	40.1441	40.0432	28.6318	54.5235	41.2357	58.6944	57.5641	55.6497	1.77494	1.25873	2.16714	2.26636	2.77592	13.4775	17.0639	19.9987	17.1016	19.1684	0.380412	0.129839	1.04787	0.165585	0.368875	6.92377	3.01293	2.17209	2.16434	4.05542
395	29.7098	36.0863	32.293	46.9649	46.8878	56.7353	59.3635	56.2286	57.7374	53.9025	1.34442	4.99154	0.212581	1.9692	0.233965	13.4171	12.2035	14.0053	22.1318	18.6604	0.384318	0.433217	0.243925	0.382441	0.73102	4.46148	1.19531	6.55297	6.39766	3.77379
396	32.3393	38.3285	43.3933	40.2182	44.8639	59.3489	61.2318	61.4613	53.958	35.3151	1.56465	1.91205	3.29817	0.184753	0.749671	12.2758	12.256	9.56785	10.5979	18.6789	0.1181	0.266929	0.40876	0.874892	0.465893	2.43082	3.06664	1.6749	5.35642	1.34008
397	28.2639	31.4573	33.2203	36.8438	31.5363	56.3601	57.3265	62.0065	60.873	60.4212	3.13023	5.0987	2.70904	0.869811	0.512158	15.6293	10.6698	16.9042	17.737	13.7198	0.222515	0.371468	0.718106	0.251147	0.758554	4.982	3.16016	2.91232	9.4291	2.56034
398	36.8173	49.4252	32.8294	51.3055	50.9721	52.6963	55.9862	50.0861	58.5738	55.4193	3.47139	0.471069	1.76884	3.64413	1.51127	5.96056	14.6563	16.5436	6.90882	10.707	0.447126	0.514517	0.574597	0.668736	0.408358	2.45618	9.52794	0.860752	4.78084	2.69951
399	39.0598	39.0579	45.1639	43.2479	40.9715	58.42	60.9172	60.6417	57.4407	57.1248	1.28764	3.2397	4.52657	0.351156	2.2052	10.8565	16.49	7.78428	10.2083	20.5732	0.468075	2.08946	0.366566	0.336974	0.245841	2.92253	2.94082	1.64954	3.65065	1.69929
400	38.2626	36.2665	24.9073	35.9468	35.6207	53.5794	56.9645	46.063	56.8453	60.7654	3.18242	3.19364	3.60569	3.43996	4.37705	12.4572	15.222	14.6008	16.2191	23.8979	0.166384	0.367292	0.144856	0.871835	0.892234	4.55421	0.626473	3.91684	7.00365	2.32573
401	49.305	31.6718	36.3984	40.1138	38.0304	59.2292	59.6084	52.6388	58.7598	61.7334	5.46102	4.33147	1.50091	0.568986	2.16025	10.1883	15.6864	15.1167	19.9391	11.2073	0.957918	0.862343	1.24212	0.20575	0.154216	1.3774	4.65202	3.53918	6.77845	1.42404
402	46.3469	25.6001	49.6883	43.7724	24.3613	57.1482	54.751	60.4161	59.4841	59.9626	1.11656	3.19004	1.69727	2.95218	0.38689	19.3692	14.8241	13.891	22.2151	12.7643	0.646422	0.168768	0.120678	0.498161	0.445066	3.89856	2.65449	4.37782	4.50924	4.00057
403	11.5763	30.6496	42.1318	27.578	42.0605	57.9406	55.9973	54.6532	58.5374	54.2171	1.30584	2.37927	2.49734	5.82939	2.13116	19.4478	22.2609	11.2157	16.5359	11.4279	0.839739	0.397443	0.15008	0.28875	1.83623	5.26375	6.36879	3.92572	1.9541	2.14632
404	39.3617	33.5128	38.8024	34.1181	37.9429	59.699	60.9692	55.0946	55.0779	59.7632	0.678077	1.01647	4.5015	1.5947	2.29917	1.6655	17.8974	20.5562	15.604	18.4712	0.562274	0.316076	0.100193	0.283714	0.135746	7.63808	8.94354	5.42776	0.672559	2.2153
405	42.54	33.0784	31.6991	39.9266	37.1198	61.8414	57.1034	58.3242	49.4718	60.9071	0.728951	1.60359	0.616676	1.96621	0.271416	9.91069	19.2884	16.6774	18.681	17.8061	0.153181	0.395006	1.07405	0.841175	1.69597	3.47526	1.56232	5.41192	7.2665	6.90826
406	28.9567	32.3772	40.0219	42.5208	17.5905	52.3229	60.9191	56.8719	60.6508	53.1409	1.2538	3.68403	2.00786	2.11727	3.59102	15.8381	15.9507	7.10919	20.3913	15.8014	0.139525	0.883879	0.626881	0.657505	0.46451	7.83476	0.36054	2.74176	3.17999	2.69622
407	39.9373	34.3176	32.3536	17.4433	14.1797	53.8354	56.105	57.3445	54.4908	55.2162	2.17056	1.89133	4.06427	4.8789	2.1201	20.1093	12.8948	16.0428	11.5767	7.87438	0.120809	0.695443	0.83623	0.231491	0.226395	3.59793	7.26712	8.98864	10.6796	2.31016
408	43.6662	34.3113	45.275	28.1011	35.2738	58.709	57.5385	59.1057	59.2618	55.1535	1.3248	2.73361	3.00995	2.11529	0.302618	19.8154	2.20539	10.379	24.1382	7.6323	0.485036	0.660654	0.439969	1.40932	0.245238	2.84701	5.22919	3.24565	1.35415	0.967815
409	48.0901	37.9267	24.8097	25.292	36.7588	58.3635	48.4722	58.4054	53.7632	61.1643	3.60291	2.38749	1.28437	4.65849	0.251796	18.8693	22.0502	18.4106	18.0305	16.596	0.922257	0.490541	0.235072	0.821355	0.222323	4.12407	1.11806	9.29379	4.4639	0.544705
410	46.3098	43.7937	43.024	50.0849	37.8711	55.9876	57.0592	63.9257	59.3334	58.5615	1.71507	8.41251	0.752478	4.27974	3.31634	19.511	7.98165	21.2551	14.5696	13.7023	1.8015	0.256188	0.305782	0.27103	0.716268	3.22755	4.1259	4.74808	1.72038	3.13022
411	35.9207	43.4511	39.3018	42.8178	25.5431	61.7336	53.588	60.3006	60.2821	57.0063	1.70704	2.19814	1.7387	2.70601	4.57101	14.0804	18.9284	16.3948	19.3081	17.6299	0.730944	0.15132	0.801963	0.440486	0.475778	4.98815	11.163	3.90727	7.2597	2.48074
412	40.1855	25.419	37.343	50.2064	42.029	55.4291	57.0332	59.1298	55.9142	54.9758	2.6437	7.83396	2.64139	4.13735	3.72707	20.4354	8.20796	15.6408	18.7699	24.3487	0.425976	0.284369	0.333402	0.235418	1.02136	3.89164	9.99852	0.908159	5.73437	4.27161
413	36.5592	25.5802	44.0132	36.7399	38.4839	55.9086	61.2661	56.8585	60.3488	60.3959	2.17081	3.81094	3.84847	2.48022	3.51349	9.11141	20.5836	19.7914	16.4057	3.8388	0.338211	0.898155	0.110325	0.578669	0.603615	2.60058	11.3288	4.11184	4.43513	0.917101
414	24.6445	30.7858	33.3719	33.5628	45.694	53.0325	57.7147	60.1746	59.8182	60.392	1.20971	2.10978	3.06878	0.429662	0.975455	7.02175	14.3654	15.708	18.479	14.5072	0.110267	0.305687	0.559213	0.17989	0.136767	5.0599	0.402491	2.80343	3.96729	4.92946
415	32.9027	43.3828	37.4698	40.8957	47.4166	55.643	61.5121	60.5118	62.5309	62.0076	5.14209	0.73013	1.53683	1.02398	3.64923	25.7607	20.2656	11.974	15.9762	9.69468	1.47833	0.381017	0.676745	0.178833	0.2903	1.49937	1.6721	1.77905	1.42761	5.06429
416	42.5466	44.7744	41.2364	38.3771	38.2942	59.7802	54.1818	56.6836	59.7169	53.9344	5.66189	1.479	1.21695	4.56299	2.09454	17.2787	20.0546	14.0484	13.9317	19.92	0.203747	1.10516	0.188097	0.138027	0.993919	4.95568	5.43416	8.60089	6.72376	2.99159
417	48.0461	32.9773	44.1823	33.185	49.8831	57.9293	60.3677	57.1867	63.9312	55.1555	1.41706	4.65214	0.415993	0.616224	0.857423	17.1937	13.0131	17.8511	20.3147	16.2218	0.957545	0.104749	0.463597	0.625857	0.176459	4.84283	7.07835	1.06611	9.21845	4.77878
418	46.8207	34.0327	36.6164	36.0225	44.4999	59.3283	55.1307	56.8255	57.5639	57.6042	0.691154	3.01146	2.04261	0.986318	2.29056	15.8779	19.4852	16.3538	8.64052	19.7799	0.918802	0.11052	0.101086	1.08551	0.249842	1.58442	3.89369	4.42263	7.26517	0.24556
419	44.8027	34.967	37.8656	37.7375	37.422	55.1261	48.1915	56.3869	63.4397	58.2345	5.45624	3.10849	0.488667	5.18664	2.11516	18.9012	19.9627	13.9275	13.2632	13.4194	0.210232	0.180427	0.406603	0.500593	0.612849	0.3388	2.32241	6.43996	5.83264	1.21032
420	6.9316	21.6171	41.0467	44.2038	39.7337	56.7718	58.4905	52.4442	59.8484	63.5931	0.976946	3.28233	0.540769	1.28224	0.874421	14.7865	14.6087	19.8122	11.8303	6.41349	0.292512	0.850581	0.389843	0.911108	0.829892	4.43077	6.03338	8.67165	5.00216	1.13743
421	34.9163	26.6819	47.6222	41.2881	50.1694	60.3557	64.6839	65.8372	58.4293	57.7526	2.1885	0.696162	0.622974	2.53593	0.180211	16.1643	13.4993	19.5674	9.28374	14.5539	0.285228	0.887816	1.11328	0.378261	0.656491	5.38418	6.39731	2.51283	6.57013	0.50435
422	38.5119	43.3302	20.4116	49.0702	41.7857	55.4226	58.689	57.6184	54.804	62.5551	1.73167	2.65828	0.374125	1.73637	3.71398	9.92172	12.9693	14.8959	22.8254	21.0414	0.110723	0.829833	0.102853	0.159979	0.533729	4.53227	8.33013	4.85553	5.96231	7.14215
423	29.1984	30.1641	34.1275	36.0932	33.4408	55.9324	59.5752	56.2959	58.674	55.0515	1.13681	2.84728	1.79819	5.05246	0.729609	15.7448	16.3188	16.9013	19.6043	14.2642	0.343479	0.469191	0.118191	0.172493	0.227093	2.35347	5.67199	2.11328	4.29903	7.02748
424	34.84	47.5961	19.2393	41.5218	38.0268	57.5578	57.6552	63.3101	58.758	59.2712	2.55985	1.04129	1.53778	1.98257	0.753828	10.346	16.9782	14.5818	5.38489	9.5044	0.602162	0.809029	0.604585	0.169072	0.478349	4.42314	4.46229	2.85175	5.61647	3.758
425	46.7553	43.5628	35.7431	32.9825	34.3286	57.781	54.6491	62.3234	61.6492	60.738	2.7793	2.24763	4.38584	4.26785	3.72092	17.2847	7.84917	23.6042	10.7334	12.9839	0.163021	0.156377	1.1298	0.601532	0.814316	4.25607	8.95229	2.72959	2.72923	1.54837
426	43.6983	26.1901	35.0302	38.0035	33.9282	61.8288	60.5975	59.6277	60.2542	53.4038	1.24453	3.87006	5.83703	3.2527	3.47369	14.2075	19.7821	1.78755	17.6539	20.5658	0.52804	0.122857	0.234866	0.234083	0.144944	5.55043	6.5872	5.14034	0.568696	2.71046
427	35.6831	37.6709	41.5706	31.8626	38.311	62.6723	61.1663	63.1807	61.2831	51.3762	1.8225	2.09048	0.610788	2.35933	4.4967	9.6821	11.4041	11.6802	14.102	15.5163	0.669218	0.234067	1.14973	0.355452	2.49449	4.36848	4.97752	4.64486	4.50435	5.10121
428	34.1479	41.7691	42.6921	27.4638	46.6758	59.5201	61.4704	59.3178	58.2523	56.3556	2.56522	1.45296	1.25835	3.47645	2.68897	23.3664	20.998	18.8582	13.3112	21.0847	0.507419	0.386423	0.626388	0.576959	0.506667	3.42909	5.74062	7.02251	2.84626	6.63418
429	43.7868	28.9159	26.9864	24.819	41.7498	64.1178	61.5425	58.1311	63.2564	57.8595	2.59881	1.24493	5.03559	3.68056	4.67968	21.3451	8.02555	11.8932	9.91743	21.2872	0.107345	0.221418	0.114372	0.934253	0.185987	0.416515	4.13246	6.38602	3.70243	1.0945
430	48.1389	45.9926	36.2995	40.3543	37.9846	54.5949	57.5855	59.3799	52.3219	59.3561	1.66173	1.17152	1.89112	0.565845	0.901084	10.3386	17.8078	17.8894	10.4708	13.5232	0.228701	0.176168	0.289101	0.103149	0.405031	6.86579	4.96951	3.33653	4.73192	4.02245
431	30.7725	22.8775	43.5627	38.6055	44.6114	58.3273	60.2571	55.0335	57.6353	58.264	2.1485	0.778353	0.934222	0.26227	1.3051	10.7682	20.0245	15.5016	19.8895	10.1555	0.247288	0.448621	1.73389	0.42536	0.693666	1.1407	5.93021	2.28315	2.09312	2.51813
432	39.4878	24.2127	47.401	14.0854	32.9786	57.3314	59.2751	60.1896	59.9316	59.6064	0.193985	4.15526	1.50051	1.08385	0.950594	6.62465	11.0019	19.6747	15.4108	16.2741	0.626231	1.04383	0.101484	1.55259	1.38908	1.82417	2.6067	1.41293	7.39498	1.48626
433	35.3537	25.8714	38.164	40.1193	48.231	54.161	60.5449	53.3003	62.9941	58.1137	5.08579	4.49378	0.961801	2.9774	0.564343	18.678	25.9104	16.7266	15.3654	17.1022	0.120365	0.315882	0.338835	0.773727	0.591722	5.73307	1.9668	5.92644	3.13881	1.42393
434	39.8606	45.1241	44.5509	45.0371	37.721	61.6343	55.8009	57.404	61.6323	55.3375	0.683271	0.974956	1.28286	3.16175	1.40613	13.7269	16.3792	13.4389	13.5173	20.6197	1.07751	0.563001	0.583413	0.657312	1.12521	11.158	2.77033	0.561461	7.25432	3.98339
435	36.5145	43.7439	39.9635	45.6925	47.5115	60.2436	60.2061	61.7585	56.6636	55.5192	1.56082	1.28109	1.04202	0.910461	2.42955	12.3456	16.6092	13.3965	14.9337	11.4306	0.118806	0.223465	0.382591	0.213802	0.193834	3.53651	3.30381	2.01191	9.2797	1.31434
436	42.5166	47.4994	38.391	35.7491	39.9775	57.8341	61.2973	59.8154	55.4921	54.4214	2.68474	1.32107	2.83249	4.92297	3.78231	15.8746	20.3968	19.2537	11.6507	13.6417	0.161606	0.764787	0.244553	0.840723	0.355901	2.90267	5.64847	1.3627	7.69325	1.59841
437	42.5982	34.4822	49.0613	42.803	40.6519	57.0842	54.1654	62.3413	59.3455	52.4554	1.87014	0.998453	2.10719	0.103959	1.93835	24.6499	19.2097	11.4554	18.316	24.1029	0.261418	0.447529	0.162608	0.250203	0.195434	6.52589	1.7452	1.97229	5.44718	5.16051
438	39.183	40.5447	44.7772	39.2236	35.4634	61.4066	54.1934	60.5957	62.4885	52.4037	3.40151	1.19848	0.483713	1.23524	4.73413	14.1849	11.7144	17.0574	11.6281	16.7392	0.153143	0.573066	1.59623	0.645161	0.63732	6.36772	4.73224	2.89467	4.53753	5.17139
439	47.2927	21.4725	44.7092	45.9512	33.0647	63.9477	58.9462	60.9407	59.6005	58.7415	1.19425	2.48919	1.01542	2.28328	1.57155	8.79069	20.4149	10.0923	14.7319	8.59076	0.286724	0.167476	1.78826	1.02564	0.876284	6.43855	3.80312	0.251333	4.99059	0.654546
440	39.0262	14.6167	32.824	50.4224	43.155	61.4724	61.4603	61.6471	58.0303	59.998	5.42561	0.337984	1.212	4.47092	0.468994	18.6345	5.97161	2.8858	17.7456	20.6702	0.548567	0.177379	0.16456	0.318115	0.335876	8.04859	3.56995	5.78526	0.560207	3.57338
441	43.4456	35.9559	40.6638	37.1877	23.8699	60.0898	59.8997	60.0223	59.9362	59.3876	1.33014	1.451	0.254304	4.41682	0.354756	14.1036	19.4673	20.5458	11.6489	16.7388	0.561421	0.610001	0.187353	0.161973	0.611914	0.839434	1.89113	4.08618	3.2899	4.26706
442	44.5471	45.8161	48.1497	20.8369	43.7218	52.5473	49.4392	54.9748	62.5506	52.0272	4.22305	5.88237	2.33175	2.23229	1.45642	17.2947	22.7102	12.2223	16.1759	23.9518	0.542753	0.174245	0.351379	0.61667	0.326158	4.15263	4.52598	6.43296	5.6313	1.75638
443	33.1917	28.2009	26.7636	35.0171	37.3035	57.9708	57.8503	61.596	58.7854	57.6356	2.92383	2.54526	2.59885	3.26644	4.06601	13.2143	16.3377	18.7693	17.694	1.38696	0.155432	0.324551	0.424696	0.315585	0.636306	7.36008	2.78708	2.54757	3.61314	3.11808
444	47.0245	44.816	36.3089	44.781	42.8812	63.4152	56.4804	56.4225	60.5794	57.7236	0.698057	2.14041	4.4928	0.826749	0.177682	12.551	18.9807	13.2101	13.454	24.2369	0.529743	0.118584	0.174272	0.178885	1.22231	2.77599	5.13728	4.5666	4.65826	4.49583
445	32.5802	40.1533	47.4163	6.94981	44.9678	59.4815	60.6876	59.1059	61.6818	61.2953	1.52182	1.39321	4.85949	5.29228	0.791893	15.7552	21.0182	20.2497	16.6789	23.9722	0.302438	1.13234	0.782745	0.772981	0.226545	7.86974	3.50946	0.631438	1.69498	4.27035
446	25.5739	27.5705	41.3444	43.9312	41.0686	58.7402	58.4014	61.387	51.382	58.0937	2.53935	2.72182	0.802347	0.850762	1.2683	15.7079	14.4428	7.22313	19.8061	15.1439	0.514441	0.641039	0.51362	0.275919	1.01036	2.74214	3.27194	1.79804	9.5564	7.53133
447	44.4715	44.0057	49.4791	37.3401	45.1918	53.8047	51.6166	56.1263	62.1207	58.0286	0.415154	3.93795	3.48915	1.19155	0.567408	16.5847	21.176	18.5934	10.4296	15.0615	0.680438	0.318496	0.673173	0.732786	0.742049	3.77012	0.566401	3.67056	2.86011	3.38147
448	16.0102	23.1122	20.7788	18.957	28.9999	55.1096	58.6345	57.9807	61.545	59.5155	1.17767	0.794898	4.73298	1.14401	3.94407	17.3063	8.46614	17.5494	3.9022	6.86698	0.408562	0.951684	0.967562	0.82912	0.29096	2.87308	2.49692	1.36332	5.57446	1.15927
449	47.3302	37.9475	48.7781	39.5395	44.4949	60.3878	54.6218	59.4734	55.5036	54.0057	7.88105	0.412296	2.17703	1.81687	1.31142	9.00476	11.8512	14.4334	17.5799	17.0421	0.237989	0.209629	0.906525	1.4988	0.742052	1.80378	1.51074	0.755265	8.6295	5.30579
450	40.5865	42.5584	45.6303	34.0129	36.7472	64.8355	60.8022	59.5674	60.8971	58.0313	1.21822	3.45183	4.70601	1.34739	1.21053	23.5044	10.9845	14.059	21.5121	11.3417	0.121488	0.17746	0.698979	0.286079	1.16756	8.5661	6.10206	6.36241	1.46861	8.16165
451	45.4365	38.1065	36.6035	43.6851	38.9329	61.3777	59.1928	61.9263	52.9668	54.0166	2.99672	2.20311	6.33204	0.864961	1.79308	22.5666	12.3511	4.55805	15.8227	14.7953	0.166657	0.50289	0.249403	0.113928	0.218518	4.94192	3.24203	5.74766	5.33286	3.90441
452	46.0114	37.0966	38.0265	35.1452	27.0138	58.4907	61.3	59.4964	51.9757	60.1353	0.798163	1.23369	5.93214	0.940626	2.18706	21.0118	13.3604	27.1257	20.4981	17.7408	0.191341	0.773709	0.69932	0.133716	0.183032	4.86113	6.36571	1.69312	6.0959	1.94101
453	34.5616	13.084	43.371	43.3497	37.0933	60.4697	55.1482	62.7892	53.9554	58.0206	0.781646	5.05364	1.0572	6.48043	3.46503	8.87221	14.8049	14.965	16.3545	16.5826	0.194292	0.183626	0.115532	0.77883	0.116827	1.00975	8.16024	5.01037	6.0547	2.46759
454	38.5903	42.7978	42.2363	37.2165	40.4706	59.4328	60.7435	58.5084	61.6883	59.8318	3.12574	0.239103	3.33373	2.76655	0.366432	15.4168	22.0638	13.6904	8.64374	8.44092	0.466241	0.668713	1.90225	0.186547	0.655794	6.34361	0.6698	4.34099	5.9518	3.15447
455	39.3254	38.5631	43.0493	35.5482	42.176	60.1782	57.795	57.8033	61.5263	61.906	0.953127	0.79697	1.29606	1.67491	0.487549	17.4691	15.964	10.6794	14.7152	16.4241	0.669253	0.50537	1.05835	0.908423	0.581694	3.13412	3.09788	4.01037	5.93412	4.04706
456	30.4501	38.2635	41.5032	43.7421	41.9355	56.5008	55.638	53.6178	61.7242	56.9869	1.96105	1.55838	1.23602	0.13031	2.31196	14.2917	19.9691	20.1001	19.0362	6.55423	0.444184	0.389137	0.53137	0.120427	0.200994	4.07258	4.27448	3.21663	5.55801	4.9276
457	46.5795	44.4451	39.2036	42.9359	40.5207	53.7725	46.5547	59.8168	45.603	61.0751	2.62128	0.986737	3.28371	3.64315	6.1359	8.49985	10.6206	13.9865	18.3086	20.0201	0.295502	0.405607	0.1962	1.7111	0.763897	4.78978	2.19716	4.6263	2.40574	2.94931
458	31.1742	40.3183	38.5415	46.2975	21.3731	58.7974	60.6044	61.8998	55.9349	61.5541	3.07521	0.557964	2.75709	3.00113	2.11375	19.2364	22.7294	0.94693	13.6621	12.1183	0.279902	0.88182	0.729481	0.192401	0.341892	5.52341	4.00373	3.61622	2.22244	5.77571
459	21.5218	38.3511	31.4025	28.6341	40.6088	51.1583	54.5678	64.1183	63.7088	59.1777	0.335278	0.610969	2.83968	0.654393	2.29259	18.7357	16.2459	15.3259	15.2226	11.939	0.207965	0.677707	0.527716	0.577299	0.24391	4.74814	0.434557	3.30624	8.26917	0.623498
460	37.5985	30.8624	6.75045	47.033	42.1525	53.7147	60.5067	54.109	60.9515	51.9301	0.465748	3.10281	0.542459	0.603375	0.497034	15.4574	22.8598	20.351	11.6319	12.4999	0.181359	0.347305	0.335127	0.108914	0.476339	4.79527	7.45127	5.2144	8.29437	4.84754
461	41.623	29.3855	49.9453	31.6032	44.253	63.054	57.1073	58.562	58.1395	49.5936	0.579992	1.23969	4.58837	1.86452	2.29078	14.0307	17.7828	14.3316	16.455	11.6291	0.4999	0.362496	0.639104	0.45617	0.463391	2.26911	0.569028	4.59157	4.91905	6.94977
462	36.5462	38.5602	40.893	20.9924	49.5454	59.8015	58.0089	55.1739	50.3612	60.8199	2.52387	0.253381	0.608004	0.145854	0.174681	16.7633	15.0931	19.7894	5.80654	12.4997	1.01685	0.731625	1.34716	0.578177	0.232525	4.38964	1.97126	3.86931	2.33729	4.56576
463	41.6838	39.7105	42.1999	33.0626	25.5824	57.6086	55.0791	62.6429	58.9491	50.97	2.28407	2.56698	3.4648	4.10238	1.32684	16.0587	25.2559	19.5421	14.6762	7.17166	0.328443	0.208393	1.00613	0.352562	0.715523	6.29293	6.64307	5.56501	4.78835	6.36541
464	35.3673	44.5302	30.3933	31.6455	31.1196	63.4138	58.113	56.7997	58.9938	62.778	1.54385	2.73977	2.10676	1.2576	0.979191	11.8449	17.3918	14.6591	10.0218	8.14705	0.504909	0.218552	0.122668	1.05344	0.45365	4.75384	7.21354	1.04561	7.03312	3.75453
465	26.2322	26.3695	41.399	12.1195	45.5669	52.6671	59.9798	60.4579	61.4448	60.215	5.27714	1.40025	1.81792	2.39539	4.6157	11.664	7.0128	14.1705	12.0081	22.2393	0.199562	1.29905	0.448442	0.835192	1.08656	1.68557	3.95759	3.64499	5.14496	1.04239
466	43.5153	47.4105	48.0494	46.0606	35.1667	54.2807	60.6233	59.2152	63.9503	59.4073	1.55749	2.94695	2.49183	0.238925	1.94385	14.7998	25.1044	14.9564	23.3955	10.5172	0.873322	0.127693	0.432306	0.191679	1.42545	1.49869	3.68933	1.03472	2.9995	1.39815
467	42.2497	46.148	35.4621	38.3386	36.6071	58.2929	56.0712	60.3237	56.5549	58.9569	0.711687	2.57738	0.846196	0.914168	0.441235	21.2741	9.52055	16.3016	14.5667	13.6849	0.832291	0.104601	0.175187	0.175804	0.933105	2.73714	5.31317	3.99953	6.19803	0.450828
468	44.6635	49.161	44.3634	48.4485	43.099	58.8053	54.9882	56.2958	58.2255	52.7884	0.822515	3.27024	2.3303	1.28319	1.08748	14.5342	20.8386	18.0243	20.1069	19.2614	0.233159	0.32326	1.50086	0.422353	0.831074	4.59356	4.2355	2.32289	2.36864	1.0616
469	45.2369	9.19965	46.4582	43.2682	38.1018	57.2742	62.6073	52.4487	62.1019	63.0803	1.38077	3.46882	2.67279	0.524213	0.738298	17.9216	23.3565	22.7233	17.916	21.5235	0.531513	0.611411	0.373149	0.14424	0.851712	1.86376	8.31201	5.67867	8.58025	4.51001
470	42.1282	38.1592	42.595	25.1633	32.5587	46.4161	62.9278	54.7853	57.404	55.466	3.01906	4.78009	3.28925	4.1471	1.83719	18.5938	11.053	15.0179	18.3937	18.4834	0.40262	0.999451	0.554524	1.93122	0.289117	7.47065	3.78525	6.25111	0.636916	4.2656
471	40.8433	39.5936	51.055	3.48041	33.8274	57.7309	54.498	56.7364	55.8554	54.3904	2.76595	3.42774	1.81283	1.02966	2.87286	12.8437	19.5701	15.1473	7.33793	18.8985	0.263932	0.87323	0.212434	0.337639	0.13772	6.21302	6.10726	3.07559	7.07423	1.78963
472	24.0389	23.4765	50.8087	25.6811	43.1849	57.5937	56.9403	53.4618	56.4292	61.1253	0.347813	1.85239	1.55511	3.09819	1.29752	14.634	15.1474	14.4971	19.1005	19.9796	0.105477	0.677444	0.642812	0.763943	0.419906	3.37064	4.71003	6.51493	8.46795	2.93706
473	31.5614	24.6267	44.9448	39.792	44.7256	63.8738	56.8875	62.3676	62.4139	61.9814	2.75383	2.17391	7.40524	0.575488	3.92745	17.4112	22.0673	9.38361	14.3453	22.268	0.284569	0.277296	1.04885	0.109954	0.10331	3.82802	7.09786	3.75169	1.06014	6.31324
474	26.2137	39.7212	37.7446	6.37694	32.8822	60.3308	57.5164	50.7161	64.8753	59.1542	0.520485	0.515972	1.77433	0.616722	0.249204	16.0618	12.683	4.83246	18.1335	10.8668	1.22748	1.18476	0.157534	1.3228	0.220529	8.69531	5.55138	2.88762	5.55751	8.26172
475	31.374	26.8245	45.0058	37.8013	49.4351	62.7054	60.7036	55.5463	54.9301	61.5649	1.69718	2.66191	4.6713	4.8574	2.80496	14.5256	19.674	19.0736	11.7211	18.1381	1.15742	0.874781	0.377428	0.304911	0.141903	3.13144	2.75263	5.31359	0.99767	1.50774
476	50.1382	38.6986	36.7287	30.3797	39.2135	64.181	53.5535	59.7356	55.9859	61.4088	1.91244	3.39649	1.32873	2.87031	0.355742	8.32193	13.8762	17.5617	13.0664	10.4784	0.131535	0.100387	0.325189	0.214712	1.00953	3.50853	8.09163	2.461	6.49585	4.54927
477	41.2957	15.7657	25.2376	39.7728	38.2806	54.6063	60.2704	58.8562	64.7956	58.3095	0.222448	0.229276	1.63229	2.02344	2.92505	5.24358	18.9672	17.1752	16.4121	16.1644	0.237454	0.449727	0.185498	0.775423	0.207589	3.20445	6.39068	5.83556	11.2154	5.33015
478	42.2592	46.5359	41.5781	40.5898	45.3114	58.3181	57.5598	53.1609	57.7106	53.4543	0.256803	5.55406	1.18587	4.39819	0.829977	19.2124	17.6041	13.9384	8.31055	16.6847	0.319802	0.427783	1.55474	1.43492	0.321396	4.20713	0.651538	0.602393	3.18926	3.89
479	34.1785	35.9799	44.5919	42.847	46.9014	53.9988	54.4764	55.4295	58.6911	65.1189	0.796884	0.318676	5.72808	0.888148	2.84492	18.1734	23.5132	14.1317	19.1534	8.78527	0.260067	1.25474	0.999716	0.381774	2.1884	1.31429	0.550171	5.70883	5.9881	0.45118
480	48.5644	38.2078	36.0976	54.2971	42.3866	59.3138	59.7107	61.6119	54.9647	58.6132	0.222129	0.684299	1.13778	1.23988	0.389631	16.659	5.84797	20.5978	7.37531	16.0519	0.376773	0.336172	0.648155	0.968433	0.14773	3.99482	3.33008	3.73193	3.3755	7.55813
481	42.5722	19.3142	39.2889	36.9113	44.42	64.5239	54.3431	58.3258	57.2891	61.0693	1.18386	0.353642	4.66028	1.59661	0.367848	16.7308	17.6872	8.04783	10.6006	25.0772	0.37929	0.619084	0.771303	0.293351	0.318496	3.1323	6.59361	3.09358	4.26055	5.30945
482	48.3268	39.5419	42.3644	38.6295	44.002	58.4051	56.3151	49.8809	58.515	60.7866	2.26204	3.4232	0.873487	3.61711	2.05629	8.935	12.2064	14.5572	9.316	3.3258	0.207591	0.416685	0.4771	0.437992	0.117313	3.25983	2.20123	2.98156	0.829185	0.741484
483	35.8206	36.0795	49.9891	33.8689	47.7676	55.5908	58.4939	56.3034	60.4371	43.0131	5.62403	3.21691	5.02252	5.60252	0.382474	15.3648	13.7323	12.4883	13.8923	8.86943	0.167922	0.131503	0.110876	0.103474	0.576316	7.44103	5.72445	5.0815	7.32175	6.73241
484	20.5458	25.8526	49.0977	47.1376	16.527	55.7315	60.613	63.8522	62.0209	58.2506	0.34365	5.19154	5.80593	0.533739	0.337092	21.2123	16.0654	11.3991	18.2574	12.3587	0.5807	0.161208	1.33301	1.19863	0.68998	2.1006	3.6519	3.95001	7.20999	8.62768
485	27.5176	36.0993	39.6389	47.8502	42.8788	60.8731	58.136	61.4783	55.685	59.4866	2.81321	6.25796	0.763407	0.448204	0.51589	12.6347	21.0406	18.9003	16.4852	15.3505	0.949198	0.175643	0.329152	0.266118	0.1011	6.0629	5.75012	4.07565	5.06372	5.10292
486	26.9848	35.5149	46.775	25.2405	19.0624	52.0233	62.2358	54.3662	44.3438	61.9256	1.12511	1.56558	3.07271	2.20582	4.19473	15.9145	13.2443	13.5173	18.8138	14.114	0.907034	0.196179	0.387776	0.947042	1.02142	0.499241	4.57079	8.10894	3.28608	3.84338
487	44.8908	41.4538	41.8339	38.1306	37.5991	58.3768	56.524	59.0538	59.9978	57.5187	1.49066	1.76173	0.438063	3.80007	0.908413	11.366	5.89381	15.6508	12.4572	22.5696	0.169501	0.598359	0.917233	1.77268	0.233069	3.65052	7.31703	0.195248	2.30271	1.26706
488	48.3175	39.7326	33.6946	39.1039	35.2037	60.3873	57.158	61.1527	61.383	60.0587	1.85887	1.35034	0.652938	4.39951	0.856627	22.0942	16.3241	17.9436	8.91858	11.1137	0.429252	1.19496	0.381539	0.219503	0.248164	5.05188	2.15273	7.01752	7.16263	6.27231
489	41.8415	37.0611	36.4611	40.7209	41.281	57.4713	59.2264	55.4503	60.6533	61.1489	0.770541	2.37936	3.74205	1.3353	2.44519	18.0609	16.0529	3.87827	21.6007	23.6084	0.136082	1.08464	0.241767	0.30233	0.173268	0.710367	4.32317	1.48435	5.01089	3.80135
490	39.4007	46.2628	51.5041	47.4017	40.4742	63.1411	60.9381	46.9543	57.5299	61.4542	0.177967	1.77211	3.22213	4.08873	0.537923	11.5848	18.0763	15.4327	18.6098	17.721	0.788051	1.27055	0.137238	0.434866	0.867455	1.89542	2.88949	7.32058	5.27537	4.87726
491	28.8819	36.365	34.1341	33.6882	43.5371	55.6914	62.4026	61.3416	64.8346	60.2437	2.70356	0.385676	3.18169	0.960696	0.601771	25.8931	21.1476	19.2941	7.90646	7.92043	0.671683	0.647632	0.66434	0.396218	0.433564	1.46536	2.28881	0.208331	2.52764	3.95426
492	29.5106	48.2005	45.5021	33.9177	34.0646	61.9998	57.521	62.6174	58.3919	59.5659	4.40577	3.10006	1.20568	3.79988	1.20094	21.0678	20.3161	17.8285	15.6429	23.1498	0.466771	0.512502	0.116905	0.42672	0.504176	3.90458	4.66425	11.4079	6.32534	2.46522
493	27.9297	39.7992	40.8795	41.7134	30.5475	62.1122	59.3862	61.2734	58.1703	59.0762	3.46985	3.23524	3.78684	1.42113	2.36465	16.201	19.7891	22.8515	17.1137	6.76158	0.691006	0.134472	0.239633	0.580005	0.28415	0.690314	0.935132	4.5233	1.39208	3.17412
494	36.4585	34.7342	35.2388	45.9494	32.8936	53.2678	55.9711	56.2216	63.6012	60.7917	0.366831	1.79145	1.41175	2.8482	2.29395	16.6201	19.5051	20.1782	18.3551	13.927	0.211337	1.20131	0.359436	0.251931	0.626087	3.31314	1.70475	5.44643	5.23553	5.48687
495	30.1208	36.9534	33.1524	45.2048	40.0574	61.8648	59.2149	62.3732	58.6075	60.7164	2.588	2.79288	1.23988	2.28731	2.20647	18.7274	7.95528	19.759	10.5431	21.9658	0.440851	0.120693	0.310164	0.162816	0.293437	7.05301	4.0092	5.20592	6.07458	3.758
496	44.0447	44.5716	34.8347	32.6439	39.5326	60.1795	58.016	55.6174	59.9055	62.4858	0.866377	2.0526	2.29661	5.37017	4.07706	10.3342	20.6356	23.4552	18.3467	20.139	0.277925	0.934822	0.411419	0.975916	0.587708	4.54436	6.08329	2.26989	6.21911	0.497685
497	36.3921	25.91	24.3323	42.2256	22.8264	64.7765	58.486	60.152	61.796	58.5899	2.74552	0.723583	3.94574	4.09781	1.95746	15.1991	19.449	9.81546	19.601	18.2315	0.104827	1.36335	0.249951	0.111268	0.117591	6.70424	1.69513	8.9032	3.10258	4.07654
498	20.2882	34.0935	48.6208	43.7346	47.7538	64.5569	60.5191	59.9105	60.0936	47.3427	2.31105	3.64459	5.84968	1.67234	5.10616	18.4557	17.302	15.3324	21.5255	11.3804	0.477828	0.42445	1.09612	0.667436	0.457874	4.80397	2.86997	2.59796	5.63948	2.94586
499	32.118	40.8741	44.9871	43.6633	48.2293	55.3076	60.2628	53.7424	54.9686	58.3537	2.17156	0.868623	1.44567	4.0583	3.72274	11.0961	21	17.261	17.7984	19.4343	0.449937	0.636499	0.794871	0.44354	0.517307	3.44921	4.03507	3.64343	10.5145	2.4975
500	46.0774	40.6708	16.0316	44.8878	45.3979	55.2463	59.2062	57.5416	62.3445	62.1488	1.81754	2.26896	2.8579	1.27474	2.56711	12.0034	20.1299	19.9	8.46738	16.6251	0.459071	0.670699	0.164374	0.128509	0.482645	3.95081	4.91774	5.34052	3.63477	5.59706
501	41.8287	40.3971	54.7188	49.1835	48.698	65.4722	63.6504	60.4617	64.1252	58.0948	1.70895	0.40837	3.01848	3.3399	1.59937	16.4563	17.5773	16.1465	18.1864	14.8426	0.117243	0.520577	0.96738	0.199429	0.665941	5.74692	3.77005	4.29203	2.52104	5.78994
502	34.6683	55.6169	54.4338	46.2279	54.1314	60.1315	61.2823	60.7096	59.1889	63.0836	0.698673	1.56127	1.35316	1.8993	3.50726	17.4617	25.5745	16.4336	11.3417	22.1893	0.197501	1.29427	0.108317	0.632988	1.42856	5.14453	2.41074	4.74354	0.822356	2.20404
503	29.6656	42.5995	55.8223	50.2269	44.814	67.8114	60.6995	63.7249	58.8916	64.287	3.0518	3.81951	3.27826	4.31929	2.08823	13.3862	14.7296	17.3954	13.1402	16.7662	1.20388	0.274319	0.129955	0.260791	0.569564	9.47132	4.9254	5.11421	2.39422	1.28686
504	56.1267	39.2477	53.4594	44.6447	51.0933	60.5499	64.3957	61.2922	62.7485	59.7057	1.43374	3.69994	3.96915	3.55855	3.80667	6.68469	16.5864	24.8023	25.0091	17.2054	0.406411	0.441239	0.557681	0.197937	0.191744	2.26062	3.37922	4.66843	1.62692	0.916698
505	38.597	56.3578	48.0767	52.0755	45.1145	62.0053	64.0377	65.9723	62.2913	51.8827	9.07456	2.72993	4.26322	0.975481	1.50163	19.9126	25.2682	14.5504	16.9314	9.90126	0.414469	0.131819	0.250909	0.707803	0.772741	6.66859	10.5448	2.27728	2.79246	6.00636
506	53.1374	43.238	49.7487	42.8326	54.7958	66.8725	63.4943	58.932	64.8374	67.3037	5.22058	2.44705	9.80322	0.352018	2.13582	22.9177	11.9543	27.5137	15.6334	19.6109	1.22463	1.2209	0.63786	0.247069	0.216385	5.82217	6.33511	4.29615	5.08235	6.35751
507	52.583	35.2443	34.9898	50.9959	54.3945	59.1546	63.3012	61.4265	62.5922	63.7326	1.40428	6.03171	6.51584	3.88512	0.637737	12.0352	10.7292	25.2039	15.3917	20.8547	0.84635	0.35972	0.111363	0.523377	0.133692	4.50976	8.11418	3.04581	11.7707	4.05892
508	59.8136	52.0075	59.3002	54.7445	51.5196	55.4917	66.8398	65.5586	61.8295	64.5201	2.92804	4.52274	1.86601	3.01906	4.3946	20.437	13.326	10.3838	21.4977	9.83308	0.543762	0.208356	0.309917	0.934453	0.571285	2.71304	6.5133	3.2227	2.67171	5.78693
509	47.688	46.9385	43.9118	34.4459	45.5878	61.3091	64.9466	64.9531	62.2875	65.2647	2.53147	3.89412	5.17479	0.619179	4.46428	19.1619	12.6313	18.4096	19.4404	23.6376	1.39442	0.434155	0.545869	0.532673	0.776382	4.3008	8.69637	5.6987	3.958	4.54372
510	48.1549	36.0948	36.1955	55.7226	44.6203	65.6838	63.1867	38.3956	70.3548	63.9322	0.300281	3.76404	4.0636	5.30016	1.6967	8.24753	15.5243	18.1569	18.8897	17.1083	0.458079	1.28159	0.117643	0.40288	1.18706	3.83648	1.72487	10.9407	6.69183	5.17881
511	54.0957	48.5741	54.2204	47.1462	45.977	65.3811	60.5598	64.7758	65.9292	62.6568	6.15011	6.57191	0.87297	4.10115	1.84654	17.5768	21.9209	19.3519	17.5991	24.0046	0.295603	0.420031	0.87004	0.443462	0.186027	2.09641	7.38592	4.00418	2.03854	3.72211
512	3.39938	53.5097	45.2233	58.0882	52.5217	68.3822	61.3917	66.9002	63.5091	56.8001	1.081	3.88813	6.15245	5.60065	4.49225	21.3525	19.4555	23.3177	16.6902	16.6761	0.142147	0.885286	0.227373	0.613711	0.721201	3.09541	4.08624	6.71375	12.8485	1.25246
513	57.3509	48.417	44.3181	31.684	48.9069	65.5976	62.4135	64.0129	64.9024	62.0222	3.28068	7.54989	6.04716	5.21048	2.27484	17.4001	15.8212	19.2107	10.8707	18.6699	0.695714	0.868073	0.731826	0.856232	1.18057	4.63034	7.69198	5.29572	4.44245	2.19582
514	48.8166	38.8399	50.9597	54.4046	40.2821	59.8254	66.0418	61.3117	60.1543	64.9828	5.16886	2.91097	5.89604	5.17454	4.4599	17.7838	17.0851	26.8661	3.48428	24.3747	0.328558	0.403179	0.315957	0.185217	0.913818	1.84432	2.58223	3.13762	5.9064	4.24962
515	51.2531	41.7647	46.4934	29.3871	26.4516	63.7671	61.0983	64.605	66.6527	62.9738	3.24017	5.83964	0.1877	4.22967	2.40931	9.71485	17.5942	15.0904	18.6395	23.2612	0.605888	1.93431	0.110998	0.278086	1.02644	3.77547	8.6759	4.85255	8.1277	3.60394
516	54.3799	32.5517	51.8666	45.2374	47.0325	64.5848	64.2396	63.2862	61.5299	64.6056	2.58403	1.5102	3.75533	4.65681	0.441441	13.9551	21.0811	20.93	23.8475	19.9577	0.510047	0.295597	0.959994	0.449452	0.1828	9.82096	0.293394	5.7587	6.10335	1.25351
517	50.8832	53.719	56.9703	49.7129	53.9443	60.8507	65.2952	68.365	65.6383	62.904	3.6329	1.84735	4.95728	6.17176	2.17001	13.6987	20.0832	22.7235	21.3085	22.5411	0.767934	0.637002	1.08522	0.106415	0.6778	1.85894	10.5757	10.1538	7.66333	5.69396
518	45.8685	39.1034	49.879	42.5372	54.8659	67.6215	64.2437	64.7796	60.1027	66.4998	2.67029	1.3681	3.33599	7.41978	6.14379	22.243	11.5846	19.9009	23.2734	26.6907	0.847251	0.407284	0.33428	1.04866	0.263587	1.96747	6.24018	2.68661	3.65293	1.95981
519	50.0209	46.535	48.148	57.165	47.1986	52.4521	56.1004	63.8649	66.1925	64.496	6.18791	4.19745	0.478486	4.23294	3.4138	19.4329	16.8664	18.7763	18.8117	22.5982	0.295441	0.116743	0.93044	0.503563	0.25723	9.24623	1.23727	6.45797	8.38295	3.66946
520	53.3616	44.0212	55.9211	51.3784	52.003	63.1408	65.3232	66.9821	61.6977	68.7355	2.64251	6.0361	0.807792	5.18935	4.20692	24.1296	20.877	18.9424	25.5423	12.6782	0.5485	0.70061	0.152306	1.64237	0.200224	3.45549	5.03297	2.24768	9.7311	6.22265
521	55.8985	57.4974	52.5962	56.4418	50.9798	66.5711	67.1462	63.9444	66.7147	62.8699	5.13906	3.83043	5.81975	0.837368	2.61181	19.6708	20.6406	22.7421	14.0659	18.6318	0.235439	0.119089	0.438335	0.606364	0.641379	5.75242	2.88149	6.16183	10.5717	2.52832
522	51.3205	48.0132	48.2043	51.8044	50.5441	65.0698	66.7064	54.8316	65.7365	67.1634	1.49877	0.953787	3.64511	6.20142	1.83862	19.4501	20.379	8.01578	6.22302	19.1662	0.508413	1.41456	0.298603	0.877439	0.653061	4.3261	4.7749	4.47076	5.72662	7.09788
523	50.0279	54.2763	56.7987	57.697	12.2661	66.2382	64.0045	62.2556	61.4405	66.6398	1.22072	0.943707	0.725731	5.48512	0.255526	15.3727	4.32919	16.9552	18.9406	12.134	0.779359	0.639237	0.12898	0.147371	0.648522	4.4312	8.8726	2.31906	8.68899	4.76636
524	48.0209	52.3776	55.3049	48.4922	52.3135	46.5226	63.6273	64.0955	60.023	61.2791	7.81726	5.83224	4.6018	7.10506	8.32604	17.5686	8.33459	18.8287	20.8981	21.99	1.12303	0.506174	0.212298	0.879314	0.71689	0.212179	6.37712	1.67969	1.47897	3.30368
525	48.3735	52.3963	56.3473	47.4675	45.4601	62.9902	64.7164	63.3146	41.1827	64.4186	2.02809	2.20536	1.31437	6.44363	1.74203	17.2456	19.8317	23.0111	13.7385	15.5963	0.862423	0.238062	0.345152	0.188599	0.853543	3.52507	6.76353	3.96165	3.45032	4.6251
526	10.4563	51.5184	55.5782	56.8156	58.7592	66.9005	65.7695	59.2682	63.2223	64.6443	5.61436	0.467825	6.31769	0.602504	5.2872	18.8843	28.7145	21.734	18.715	23.0989	0.652187	2.02226	0.662426	0.805027	0.457807	1.87548	6.22657	3.07257	5.85445	4.91874
527	36.1314	41.8187	57.6549	53.1335	56.1963	66.1433	66.4333	64.1612	64.6528	61.6774	3.77646	6.30532	3.51946	3.59839	2.09832	8.22809	11.5934	21.02	12.4951	11.3214	0.221388	1.36305	0.208592	0.419679	1.18831	3.57488	7.43561	8.00553	12.0574	1.78158
528	46.7822	39.2417	53.9496	57.4554	40.6911	67.2946	63.925	66.0204	62.1144	68.0367	2.03916	0.315558	0.647409	3.97124	1.64463	20.5329	17.1995	28.805	20.1467	23.7706	0.153827	0.367848	0.511898	0.667545	0.405181	8.60037	7.14127	2.10496	7.64897	2.72782
529	43.1494	50.0393	59.3997	52.0566	52.056	66.3124	61.8074	65.3138	65.9445	67.5412	3.9201	1.52241	3.64931	2.59905	4.43916	14.058	26.6129	18.3393	19.2169	18.9372	0.327562	0.226293	0.738832	0.354308	1.13675	8.41376	0.652347	2.96835	8.05067	5.17349
530	48.292	35.6152	53.4827	56.6331	51.8503	61.2539	65.6216	61.1488	62.3531	65.249	1.04129	8.04938	3.80251	1.85637	7.16371	23.6473	12.0867	15.1766	11.2675	16.0163	1.01231	0.295873	0.179528	1.65265	0.159217	6.68286	9.14669	0.746619	5.90617	5.46315
531	58.5948	43.0052	18.243	48.2677	36.3254	68.153	56.1389	64.3231	66.7273	64.8401	1.4466	4.7691	3.18709	5.74626	2.35287	8.66817	20.5856	24.4528	20.6885	24.0779	0.182316	0.624349	0.10247	0.32203	0.239741	5.74596	2.56057	2.67959	7.42651	4.15709
532	60.2741	55.9512	60.3753	52.0976	52.7314	63.3453	62.9257	68.1131	60.4764	65.9057	2.25759	0.920009	3.95974	4.6674	1.81744	15.0578	25.7644	26.764	21.3696	24.6302	0.567682	1.03534	0.398535	0.434462	0.136023	10.7078	3.9225	0.127724	5.81801	7.42169
533	52.6431	19.8585	53.9537	18.0493	50.4909	67.1777	61.1847	58.886	63.0082	65.1856	4.02639	11.2518	4.91567	6.65234	0.923757	13.4658	23.3804	23.6288	24.6842	18.5863	0.310115	0.559699	0.567296	0.970539	1.17529	11.7718	5.14693	1.073	9.39187	5.39809
534	49.8929	55.7819	49.2759	32.7566	56.0768	64.796	64.893	66.9979	64.1192	64.7839	2.52509	2.48633	10.5487	1.03397	4.99712	19.0314	24.6479	9.40525	20.4083	9.52092	1.14847	0.295505	0.154774	0.772045	0.220709	4.80575	4.91313	4.79552	4.71383	6.56201
535	48.7596	48.4221	52.1811	43.0747	49.7107	66.3012	60.3776	57.8261	62.2297	67.9675	4.60018	2.4922	0.125021	6.2325	2.7235	23.0189	22.9377	10.1427	9.4849	13.846	0.737926	0.399387	0.911418	0.114306	0.107942	2.40906	1.3837	0.888464	5.5793	3.31242
536	49.0767	55.3598	55.6561	61.3485	50.95	61.9617	65.0908	66.1257	60.7668	59.1287	1.60767	2.67645	1.6762	2.1839	1.78314	9.60744	13.2209	10.3276	20.1964	17.4295	0.121976	0.899987	0.607578	0.355269	0.391483	2.84418	0.947013	3.43718	2.47174	4.44058
537	50.6021	48.4527	55.9128	55.1454	57.1985	61.0672	62.3066	62.5179	57.674	51.1956	3.72737	5.26494	3.74536	2.12781	4.87767	15.2389	15.7816	14.7452	14.3578	21.9472	0.523519	1.34915	0.438203	0.169946	0.375782	7.10587	3.3037	5.15871	6.22619	3.88869
538	47.8773	24.1252	45.5844	44.7694	56.5602	63.2554	66.7108	64.9965	66.9966	64.2485	2.79542	1.89863	4.21322	3.73043	1.56713	15.7409	17.653	18.9573	17.5633	24.5376	0.104623	0.345323	0.419045	0.150235	0.195547	4.91582	9.06647	6.64635	7.60676	3.61944
539	51.8178	39.5595	42.8181	52.2374	55.1688	63.4739	66.876	63.7283	60.3442	58.9646	5.4226	6.97891	4.9371	0.414362	1.19308	6.3097	27.5289	22.0739	11.8663	16.9276	0.80521	1.90164	0.126856	0.502373	0.519463	5.15816	5.86465	0.4676	4.30332	0.490972
540	55.5963	49.0726	59.1683	56.3279	51.7433	63.08	61.0376	65.0065	66.2472	66.548	2.8567	2.00084	3.54632	5.40925	5.503	15.9327	9.86953	23.2662	9.81678	29.8993	0.204903	0.208772	0.58187	0.562854	0.141379	2.70729	8.15654	6.72373	7.33984	3.20365
541	41.2829	48.6144	53.9601	54.6862	50.2442	60.9936	65.0223	66.3906	63.9928	65.9528	2.00008	1.62379	3.62055	1.59641	0.780356	25.4263	20.3107	21.8297	23.1062	7.31947	0.135212	0.329256	0.59923	0.462703	0.891358	4.79287	13.391	8.22811	2.64091	4.90612
542	45.7157	48.5736	42.9328	49.4192	45.8409	66.4504	62.5265	61.7045	65.7202	64.0731	4.97672	5.9445	3.55601	1.89702	2.21466	10.3663	19.6182	15.6654	16.8304	20.1213	0.288967	0.557873	0.470372	0.213794	1.15563	6.35147	4.85041	5.54626	4.02592	3.08059
543	52.4357	46.5065	59.5991	53.5978	52.9967	64.9874	64.6845	65.4062	61.1886	65.2407	2.05567	4.66961	5.66706	1.44431	3.91404	17.8401	19.0141	19.7231	12.1967	21.8836	0.171103	0.157455	0.295634	0.934798	0.450527	2.72724	2.22533	2.08107	8.47542	4.67366
544	36.0711	50.2515	57.575	56.2451	52.4756	63.0449	61.103	67.4605	63.9281	64.0087	2.55302	2.07915	4.39328	7.52838	0.756926	17.4212	18.2342	17.6806	8.99269	11.9376	0.160924	2.21731	1.59276	0.258551	0.894232	8.12875	2.25459	3.42193	2.47283	5.35764
545	47.6549	54.1641	49.0263	48.7449	50.3107	62.3251	63.4057	64.1592	63.8164	57.3299	11.0729	5.29818	4.23889	1.7678	2.7166	14.4759	18.7516	18.8511	15.8596	22.7049	0.849428	0.308878	0.147816	0.345503	0.369525	0.222203	6.59031	3.39053	4.03987	1.34941
546	50.7759	51.5969	40.7298	55.9511	52.1307	63.6793	63.3476	64.3794	63.3859	65.0426	1.10516	3.99789	6.82506	3.4901	2.25558	18.8103	24.0891	24.4438	18.1317	17.1231	0.798639	0.595853	0.502603	0.185701	0.876755	4.59621	2.70141	2.18965	2.1296	2.7486
547	48.0914	44.2289	59.9148	46.1916	39.9759	61.9439	64.1265	67.9386	63.0086	62.3216	2.8447	3.04804	4.24726	5.60266	2.27423	23.4692	18.3682	5.65005	29.5008	19.6126	0.552052	0.838463	0.160094	0.193436	0.933985	2.93563	4.40798	5.23224	5.87936	6.19549
548	27.3541	52.8155	53.9478	39.3603	53.5838	66.9132	63.106	64.7292	61.8617	64.2718	4.50978	1.19797	5.93935	2.83147	0.943545	10.3459	15.3616	20.592	20.3428	27.0725	0.101826	0.695403	0.155021	0.998735	1.19074	4.37198	4.2735	5.65874	4.36854	0.757457
549	44.4104	50.0156	54.5725	50.2874	53.8781	66.3169	63.3603	67.3787	66.0177	61.7766	0.20898	2.35701	6.72181	0.161469	3.44389	18.6102	21.8073	18.461	18.8952	22.8671	0.659169	1.44619	0.769518	0.962974	0.905539	0.648875	2.29712	6.72153	7.12418	5.85514
550	59.3897	58.7726	58.1872	48.1975	55.7348	67.4022	62.4888	64.5992	62.7163	66.2445	4.66094	5.11071	2.79625	2.49202	0.93811	21.9006	22.1605	12.1434	10.3831	22.2075	0.423812	0.382858	0.188734	0.100603	0.624736	5.80935	6.13536	4.37343	9.50623	2.92549
551	48.5301	51.1255	43.2942	51.5932	49.8657	63.9637	63.6999	61.0748	64.8923	63.8065	4.38267	0.785555	4.20605	4.86788	0.883125	20.2997	4.57239	19.6236	10.4503	17.6872	2.8919	1.3562	1.59033	0.12326	0.418369	4.49845	9.93462	5.89119	0.688869	0.43893
552	61.0336	39.6168	50.7995	40.0027	48.661	60.3538	66.7074	63.8148	65.9526	64.875	0.315765	3.05063	2.38066	5.41752	0.338353	21.7546	19.2097	17.2052	17.2142	17.1082	0.218121	2.13175	1.15789	0.415496	0.210955	5.04206	11.5153	7.1655	8.02769	5.18554
553	56.7725	47.5457	58.5047	27.3929	52.6249	58.8736	64.6087	64.6666	67.8425	67.8899	3.77547	2.35167	1.7405	1.78612	6.54324	20.2217	21.8899	17.696	15.2469	18.244	0.455724	0.13277	0.333768	0.443389	0.861615	0.467053	6.19424	7.22776	4.83904	3.8094
554	57.6696	52.0969	50.4835	50.092	56.572	65.1208	62.1882	65.5566	66.5418	68.5054	2.62727	0.932531	2.60935	4.23286	3.69951	20.8974	22.3287	17.3202	19.4877	18.5548	0.101895	0.139991	0.470987	0.576112	0.379085	2.28126	4.25109	2.78621	7.37045	3.72437
555	53.7828	48.7043	60.0427	55.2566	47.6876	64.6007	61.2834	67.0022	59.5158	65.2904	1.45142	1.08813	1.94325	4.54995	1.76241	20.567	14.642	19.4924	14.3097	22.1153	1.56295	0.143815	0.857129	0.213084	0.336262	2.52845	5.67404	3.19261	7.05334	0.575779
556	50.733	46.8873	30.8167	48.8561	39.983	64.8285	64.1751	68.3012	63.7613	64.7686	0.271017	3.90661	9.20522	2.60244	6.62167	14.8604	19.8547	20.016	24.85	28.1064	0.769417	0.257308	0.208883	0.229125	0.215997	4.17378	6.00594	2.21199	9.34157	0.704924
557	56.8385	53.1376	55.3393	57.428	45.4108	68.5916	64.5853	67.5489	66.2897	66.1403	0.796829	2.36128	5.79849	4.32472	3.62963	18.4939	17.2282	24.0394	20.3863	15.8228	0.253961	0.532525	0.699366	0.198951	0.639299	7.82976	1.24081	3.25689	7.93145	1.85266
558	54.205	56.5895	47.7642	49.9245	57.0989	64.9412	63.6863	64.2022	65.2166	64.253	2.07974	9.84908	5.24246	6.16275	3.63636	20.8041	11.3227	23.1016	5.98302	12.9656	0.495346	0.228738	0.299217	0.242849	0.13066	5.19758	4.79126	8.19855	7.02798	8.55924
559	56.5611	50.8392	52.2495	51.8394	45.9805	61.2875	64.7258	65.463	68.0819	68.2247	0.57921	5.88506	6.83301	6.17421	5.82866	25.1619	19.0409	21.6615	22.0054	27.9633	1.10215	0.346513	0.606765	0.140654	0.111034	8.37771	4.38668	6.14235	7.25403	0.892592
560	51.1738	41.6565	58.0718	57.336	41.3296	64.0206	64.4892	60.6507	62.7834	64.7958	4.95962	3.32515	3.82317	4.49739	2.94539	24.7394	23.8242	15.0937	13.2367	13.2121	0.180876	1.41324	0.360311	0.952552	0.859753	3.66902	4.70169	7.52771	6.91496	5.46674
561	39.2163	55.3265	59.1714	49.923	57.2141	68.043	69.0578	62.0356	53.3084	65.759	0.528464	2.59993	2.51107	5.05302	2.95817	17.4324	10.8141	14.0952	19.3708	19.7043	0.165405	0.842522	0.189171	0.146403	0.604688	2.72327	7.08735	3.15231	5.31675	3.87605
562	33.763	6.91904	57.9114	52.6034	58.5928	61.8715	66.6332	61.3784	65.2694	67.2036	2.3415	8.43503	3.18646	4.09753	2.2246	7.70319	20.2751	22.9109	7.98332	13.3939	0.445106	0.765695	0.789008	0.357301	0.447084	7.61129	0.636207	6.08515	4.58159	4.35982
563	43.1061	45.514	55.0065	50.7549	55.9912	63.0742	65.0645	66.506	60.554	65.7044	2.53333	1.18791	5.64591	0.279279	3.66834	14.9961	18.4165	24.4312	14.5529	7.67813	0.157741	0.396239	0.559315	0.463265	0.554272	3.87879	4.49115	1.66715	5.39433	6.28675
564	53.1751	37.943	55.9493	36.6126	47.2479	62.245	60.6303	59.1355	63.8386	62.8865	0.495036	5.00182	1.04721	4.36652	3.88185	13.4815	25.9447	15.5776	16.7279	18.3436	0.316178	0.780666	0.16223	0.813913	0.355944	6.25226	5.94209	0.492592	4.55252	4.06057
565	51.747	57.3067	53.817	59.5679	52.8272	66.4975	64.4472	65.4738	61.2128	66.1784	0.696099	3.17258	6.48313	4.43459	4.06592	17.5955	10.8847	12.1408	6.14799	23.815	0.786261	0.213535	0.544536	0.214666	0.281219	3.34227	2.8314	8.37142	5.5918	3.60799
566	52.2953	47.0614	34.6064	53.9867	58.7523	64.7618	67.8449	64.6292	61.9389	66.6341	6.54804	7.37057	3.81476	6.66085	1.26328	18.6729	28.3026	15.009	18.2224	23.5321	0.793754	0.314092	0.267707	0.134126	0.322644	6.66335	6.18666	11.5628	1.26906	4.04626
567	52.0708	46.8926	45.7311	51.1941	53.0937	58.7983	57.6546	66.4653	64.0413	61.4448	5.17093	6.77488	6.65282	4.18607	2.43982	21.9874	13.163	15.5209	12.7236	20.3993	0.666344	0.60637	0.229252	0.107311	0.265926	5.11647	4.09288	8.3002	7.55373	2.67605
568	49.8993	50.3594	42.519	56.4491	59.392	63.6537	61.1421	67.5188	63.6058	64.2219	0.809653	7.90421	5.17587	1.06978	2.86825	21.1816	28.4109	19.3219	16.7928	19.5623	0.779301	0.341104	1.65592	0.192208	1.59103	1.33693	8.88155	6.45801	6.33264	2.51533
569	54.0495	42.6556	55.8895	41.0401	44.6661	66.4184	57.9798	50.7733	64.6542	65.4579	4.19575	0.937806	2.71735	1.33065	3.82993	7.90276	17.7715	14.5109	20.0144	19.7351	0.392587	1.08605	1.42654	0.164148	0.267999	9.38156	3.2527	7.05421	8.78663	6.89255
570	37.8037	50.5789	49.3342	46.3604	55.3479	64.3332	59.5569	60.2715	66.7164	69.0137	3.62036	1.35417	2.52766	1.12706	4.19405	17.1437	24.5482	23.6131	10.2872	13.5539	0.191563	0.334253	0.236798	0.364696	1.31308	7.42578	4.33806	8.64168	10.5396	6.67581
571	46.5465	54.3603	52.5269	52.7501	52.5	66.2	64.3358	65.7873	63.1224	64.6739	3.81338	2.34595	6.11217	4.85967	0.431119	23.3046	15.4994	20.8797	25.1897	24.2201	0.186934	0.673801	0.597208	0.371081	0.531318	4.74895	0.953339	2.33742	2.84264	4.78297
572	35.3254	51.1202	55.1023	51.6408	53.6065	63.4646	61.8431	58.75	61.7668	63.8876	1.63313	4.11663	6.69818	5.53121	1.49138	11.2245	20.884	14.9089	21.5975	26.4185	0.532862	0.297409	0.12615	1.002	0.486852	1.06766	7.30492	2.39957	7.42714	3.73388
573	34.7743	41.6592	55.9592	57.389	49.618	64.191	66.8804	59.9451	66.5892	66.4118	1.39815	3.17225	7.14032	1.13416	0.903619	21.3869	12.1806	23.679	12.9992	32.3079	0.551709	0.886586	0.294468	0.611889	0.791408	1.46049	5.25558	6.13172	3.74936	0.749094
574	52.5887	47.3326	49.2948	47.1121	55.883	64.9883	63.603	63.5457	65.5228	62.8539	1.24204	3.13003	2.28338	7.72433	2.4709	13.3645	20.2783	22.4278	17.5082	12.3543	1.07674	0.20356	0.113434	0.202317	0.270769	5.40806	11.0019	6.31511	8.24686	4.88643
575	44.8361	48.5135	59.2713	46.3916	56.6211	60.6223	66.9493	64.1144	66.3367	66.3617	4.16862	5.13641	6.83376	0.486912	7.90974	20.8204	19.3506	20.718	9.13867	14.5012	0.836103	0.399616	0.46996	1.01671	0.833979	9.11452	9.93126	0.310061	9.55192	5.83278
576	43.9673	49.0746	45.8015	45.6699	60.1278	62.2202	64.8965	61.6221	67.8792	64.4913	7.10447	5.00276	4.73038	4.76462	5.42907	11.0006	15.6959	21.2218	15.7202	15.7716	0.105313	0.194026	0.467084	0.139404	0.622906	5.96369	4.17498	4.90524	0.277381	5.30213
577	49.7203	54.6432	56.7204	52.0851	57.4844	62.2122	62.2391	62.2238	65.9391	64.7939	3.65293	4.58051	3.60558	2.85069	4.42807	23.6588	23.2435	9.75323	20.3755	22.0684	0.393858	0.925078	0.16296	1.02278	0.238392	6.80491	4.52157	1.73602	0.844306	1.15702
578	56.0243	43.8175	47.9843	50.2148	55.6429	63.676	65.7708	59.3049	60.4044	65.7404	0.619291	4.67369	3.53745	5.31258	1.62009	16.2598	23.6946	24.2966	17.3747	17.4297	0.575993	0.104228	0.808697	0.163973	0.134566	7.91611	4.52299	7.62294	6.02873	4.81704
579	23.9837	49.2027	54.2619	43.5785	54.6842	64.25	62.6286	68.4824	68.8354	63.1967	2.2526	5.44911	0.299638	6.41561	3.51574	19.6466	19.285	14.0775	24.7013	11.6471	0.163943	0.141825	1.56779	0.358965	0.133502	2.73732	3.31674	1.18293	7.41481	3.99707
580	58.0066	52.1095	40.4192	51.0271	54.103	67.5456	66.415	67.99	63.2056	63.5005	3.45499	0.948399	4.4128	2.67397	2.37633	7.93601	25.053	19.8478	16.2497	24.7453	0.698232	0.690125	0.723838	0.278307	0.949101	7.69589	5.5842	5.53019	2.60241	2.04449
581	47.983	46.4669	54.951	44.291	50.8879	67.8643	66.4276	63.8531	61.8075	65.2791	3.72284	3.40325	4.5471	3.76423	1.36034	22.5287	22.5562	23.3433	18.6037	20.0435	0.829934	0.190202	0.50916	0.495443	0.539869	5.64914	4.01152	2.41696	5.66781	6.23716
582	41.2474	54.445	41.9069	52.7001	36.7238	49.2328	64.532	62.6684	63.2264	66.1961	3.25831	3.58426	2.27636	1.67155	1.04426	26.3241	14.9176	24.9434	16.0433	22.1556	0.326444	0.290012	0.434061	0.196511	0.399413	4.60643	6.62023	4.10139	2.03119	3.72054
583	50.1648	57.7258	48.9595	22.2938	21.7747	64.4979	61.9769	65.6309	65.9189	67.4818	1.52997	6.19188	3.22716	0.199369	2.02978	10.8254	19.0756	21.03	10.5404	26.1491	0.960983	0.186146	1.10373	0.3685	0.94242	7.86846	2.0531	3.19896	3.63258	1.65178
584	48.1028	54.7015	57.3215	51.7569	50.3675	64.3904	57.3385	67.2882	62.0355	65.1607	4.79968	3.2806	3.84872	5.27571	4.27341	22.5121	13.8058	10.8978	11.4067	23.7313	0.287533	0.265853	2.10582	0.93814	0.480141	4.62132	2.22748	0.909017	13.0308	6.27423
585	48.5852	53.3486	45.3204	53.2906	54.3609	60.7931	66.1451	55.9825	65.6499	63.057	3.84344	0.431916	4.13722	3.62645	2.86466	17.9216	21.4025	19.2811	10.4669	23.2356	0.790588	0.206983	0.835327	1.28459	2.31136	4.77911	5.48469	4.82362	1.87855	2.0439
586	48.0179	56.8599	50.282	50.1074	51.5421	7.83161	62.1626	66.6525	65.027	65.4023	7.50907	1.14961	4.24268	3.98633	1.39567	9.80814	21.9678	19.698	14.9696	18.8318	0.801421	0.385066	0.379319	0.287974	0.38867	4.42623	4.92186	3.65805	4.47598	2.47326
587	52.5153	46.7107	55.0338	52.7872	39.4614	65.0316	64.5617	60.8455	66.0401	66.7432	4.04938	5.3854	0.255739	4.60074	3.0044	17.8007	23.0386	15.1448	19.1951	10.9206	0.608887	0.279145	2.17762	1.1184	0.438747	4.64152	7.27699	0.466625	11.0241	1.55617
588	50.2887	26.2824	57.5476	49.088	53.8265	62.9803	64.6128	66.3416	61.4398	63.4089	2.53394	2.99503	4.80382	1.51077	1.78518	17.8601	24.2823	21.4354	3.67604	22.6674	0.101789	0.647426	0.71088	0.101822	0.369716	5.46814	5.59277	0.94666	6.33864	3.43351
589	60.3145	54.9079	59.4291	54.075	47.4301	62.5902	66.882	63.1722	66.3314	68.5217	6.75634	7.85267	1.05154	3.85733	5.7925	20.6556	13.183	12.7425	25.2592	31.1434	0.412631	0.597873	0.208973	0.274406	1.09419	2.99913	6.68816	5.2781	2.52643	8.68595
590	44.7514	44.2159	51.1037	52.8304	46.8657	64.4932	64.7666	60.3059	62.3351	67.0273	1.83073	1.11386	4.19145	2.2143	4.51715	17.1279	30.46	20.6061	15.5855	13.112	0.50386	0.789708	0.714384	1.51863	0.692276	4.73978	4.42257	1.07622	6.601	2.93278
591	60.0316	47.9814	36.0436	35.9025	53.8602	63.4706	65.9946	66.9192	64.8904	64.6117	3.09042	5.23639	3.41486	1.46536	0.603142	15.1245	22.7368	19.9098	22.4203	22.5851	0.906184	0.138539	1.53879	1.70956	1.01365	2.3252	10.8274	5.45243	0.659159	8.8853
592	53.1164	47.7685	43.8278	54.8223	55.6139	66.224	59.0496	64.2027	66.9519	65.0031	7.40292	2.99242	5.66812	2.40412	1.94004	19.9926	26.1511	24.2107	14.2557	23.6557	1.22495	0.143226	0.249606	0.681283	1.01457	7.80226	3.2872	2.14088	5.82671	0.713781
593	50.362	44.5886	41.8097	38.577	53.7628	65.8081	67.1505	67.9027	63.5226	64.5753	3.89509	3.92962	2.00738	0.789298	0.686016	11.3606	16.9	25.5815	14.7185	25.2593	0.557839	1.70575	0.24555	1.01491	0.611192	5.0383	8.16938	8.82801	7.34228	7.81491
594	53.6109	58.7645	46.4672	46.5846	47.2588	68.0875	63.2766	63.9196	64.9372	62.2943	0.620126	4.20269	4.09142	1.91089	0.397566	19.515	16.7116	16.1728	21.648	18.8935	0.321586	0.167241	0.140975	0.125486	0.155317	7.68582	3.34266	1.31658	4.7665	5.08505
595	51.9738	54.4924	61.6521	60.0424	39.5488	63.3328	56.5575	61.9599	63.4777	66.2846	5.47734	4.99691	6.39061	3.69038	3.11052	23.1102	20.2896	23.6566	19.1378	11.8297	0.204962	1.09161	0.279165	0.395051	0.159513	4.54423	3.0405	6.58116	9.14776	0.645363
596	50.3239	33.8694	56.9598	53.1502	56.3697	64.5326	53.491	61.0371	64.049	66.6671	2.76738	2.92231	5.0296	2.28172	2.07518	20.4466	25.5245	8.21512	15.6874	22.0728	0.719188	0.337103	0.524404	0.562072	0.286452	0.317098	5.27083	5.13662	7.32815	3.19207
597	49.548	47.4573	58.654	41.4926	53.3337	62.7924	63.1203	58.2673	64.7688	66.4827	4.46185	1.45966	4.68409	4.52727	2.98519	14.3974	14.9484	19.7497	20.7751	23.9107	0.543735	0.388839	0.805771	0.55305	0.662718	6.22302	6.76325	7.88259	1.62178	1.93957
598	42.3438	8.66491	48.7758	31.1824	49.7024	64.8257	61.2785	66.4757	63.5437	64.4165	2.18034	4.77207	3.46621	2.0514	0.763122	23.3748	23.8441	22.3621	20.8604	15.1351	0.512147	0.560351	2.10952	0.48653	0.430503	3.56879	8.77967	7.57833	3.9373	1.65276
599	52.7953	45.319	57.8352	53.4218	48.9704	61.7377	65.7515	66.954	66.5715	59.8327	3.11264	2.4091	2.05848	0.983842	2.9183	19.1592	21.4313	12.7741	15.0959	20.1487	0.302537	1.06262	0.430799	0.355902	0.123839	2.43242	2.5937	6.66333	0.645739	5.54667
600	51.3281	44.9104	55.5396	55.6332	49.534	63.3711	59.6966	68.2876	58.9198	67.8511	1.25237	5.59177	9.01349	3.35782	4.59372	21.635	17.8698	7.43884	17.6821	24.4265	0.148991	0.246398	0.530547	0.602267	0.798103	4.2812	6.13571	0.914439	9.14758	4.37414
601	52.9216	17.3284	25.6731	53.6081	53.7174	65.1296	62.886	64.9291	67.2227	65.4406	4.41833	3.77493	5.40977	6.60929	4.77208	19.1069	19.731	13.5952	19.1624	23.0286	0.548638	1.02554	0.594755	0.192626	0.720329	6.00701	2.71161	3.71037	12.7332	2.9416
602	54.9235	50.9836	45.0703	43.0768	45.3359	65.848	62.5273	67.9508	65.1419	67.6565	2.68025	0.975766	2.49139	1.89659	1.39607	15.1292	15.5124	22.2677	23.7478	16.1702	0.536471	1.58144	0.552219	0.133836	0.231722	4.53214	6.94343	6.3681	8.12993	0.502476
603	56.2158	55.6917	50.5444	39.0996	52.6472	64.2115	64.3298	66.3678	66.345	63.0854	1.9253	6.19319	3.78591	4.37286	5.05853	22.2171	23.4558	19.5909	24.6352	21.5009	0.177372	0.15958	0.535199	0.763358	0.949168	11.3125	5.02425	7.10671	3.5627	5.30527
604	51.2287	57.5225	54.2253	53.9692	42.8498	66.2218	64.8199	63.476	66.1885	64.0805	1.70877	2.58237	2.6224	0.334602	4.42992	20.3912	17.4396	19.0079	12.5621	19.8028	0.14877	1.23466	1.95091	0.808448	1.58013	5.28763	3.06947	3.25042	7.35101	1.39443
605	58.262	40.1016	47.3058	55.9007	54.6939	64.4532	55.9354	67.6746	65.3992	61.8676	1.67894	0.194217	7.17417	0.388563	3.94433	24.9672	12.6151	19.6648	13.7825	16.2957	0.472916	0.858637	0.223256	0.43092	0.555343	3.96126	1.25111	2.06323	3.98905	6.61321
606	55.9703	55.7998	53.3589	43.9944	61.3902	65.9431	62.9316	63.5197	62.1041	64.1797	3.45499	1.6851	3.63843	1.80062	1.71744	25.098	19.2897	14.8848	17.8563	26.3152	0.380406	0.101104	0.432967	1.64827	0.821159	6.96033	3.67236	1.2183	1.51238	6.59374
607	52.0214	22.386	58.2194	12.5969	54.9842	63.9539	66.7319	64.1987	66.8063	63.2315	2.73562	1.77502	4.06137	3.15565	0.63089	12.5915	23.3309	18.9929	26.6413	26.9507	1.34776	1.50091	0.491649	1.03561	0.675189	6.40093	1.3352	1.64815	5.05225	7.46767
608	53.3121	7.20879	41.4661	53.2637	47.2712	64.1265	64.3634	59.2764	65.0671	66.1824	4.3518	2.22095	5.25239	3.89332	6.8263	16.0957	28.3174	15.857	6.05042	23.5368	1.15061	2.04132	0.152054	0.748062	0.566048	10.1254	6.07749	1.22969	6.94625	4.84925
609	46.9024	15.4142	48.1837	52.1852	57.3301	64.2819	66.0854	64.0006	67.0024	64.5788	1.2398	1.26803	9.18082	2.39024	5.34415	9.35534	23.4723	22.2588	18.0261	17.2386	0.148551	0.990746	0.971541	0.131541	1.30547	3.9421	8.094	3.36562	1.68828	6.29069
610	56.1661	42.405	58.1714	48.8455	48.8317	67.8395	65.4307	63.757	63.6887	63.6324	0.702595	2.03768	1.86957	1.42958	4.11146	20.1569	28.2332	15.1391	22.7262	13.0994	0.758933	0.11055	0.912613	0.438733	0.911092	1.82652	7.08216	6.57786	6.21894	4.29376
611	31.6128	48.3231	55.0419	54.6769	55.9469	61.7516	66.314	68.5384	62.2266	66.8664	2.31683	2.94193	2.37482	4.98998	3.47696	10.6951	20.768	18.721	21.0496	17.6981	1.17156	0.184797	0.2572	0.172191	0.222966	5.3202	4.98882	6.10567	2.90283	4.42011
612	52.9839	51.358	51.5435	52.135	56.235	60.8512	64.1715	65.0568	61.8371	64.7256	4.77534	5.9931	3.85394	0.612536	1.33544	11.1701	18.9981	19.0862	18.7845	8.81148	0.238097	0.144882	0.26119	0.19391	0.39786	5.88461	3.06094	6.11007	5.59903	6.51456
613	43.8132	53.4106	48.2464	56.1546	57.2481	70.3135	64.4184	66.0468	64.3618	66.1208	6.38396	6.58578	1.76644	3.70472	1.19838	10.2412	14.9824	20.4221	21.9521	16.3011	0.30624	1.01763	0.344103	0.904772	0.584156	4.76598	6.07885	0.897133	3.91212	3.92107
614	56.236	55.2709	59.5666	51.3534	54.6509	62.2055	66.9181	66.4273	68.2601	59.8573	5.72015	9.64902	2.64692	4.1567	4.11566	18.7137	7.29813	16.3988	20.6248	20.4172	1.64707	0.392723	0.888381	0.169563	0.244853	5.44055	5.12331	3.54178	6.66478	3.78452
615	44.2817	46.0365	55.6597	56.4187	52.2959	63.7906	66.1327	60.5575	64.4966	65.4335	2.17185	1.66414	2.01291	4.81052	4.087	19.5003	18.1752	18.5485	9.31428	23.5565	0.204838	0.620019	0.658284	0.106003	1.47974	7.58459	1.79261	0.63355	3.42953	1.49014
616	56.5965	53.9197	54.4977	44.6606	48.8854	63.8533	62.5013	61.8249	62.9174	65.7271	4.44074	12.5384	5.60399	2.72315	3.09113	17.1934	14.4691	12.3355	18.129	16.5834	1.16746	0.781736	1.02685	0.928797	1.16812	1.65099	0.457211	3.80976	6.84705	3.21447
617	33.2335	42.7539	53.3919	59.3552	53.4384	59.3549	65.7067	64.9765	63.2306	64.0998	3.31694	1.34546	0.550983	4.38459	4.97846	19.4218	19.0606	19.4473	22.529	19.4186	0.384519	0.204888	0.11704	0.456559	0.804572	3.95787	1.69452	7.55544	9.50311	2.04525
618	57.6047	23.3375	55.9489	53.4858	50.1449	65.4626	60.9582	64.8397	63.2009	66.0731	4.34153	3.52736	5.91633	5.59799	0.726172	18.6576	23.2216	13.1757	7.37192	22.861	0.242337	0.103637	0.763045	0.409015	0.427287	5.88459	3.62631	8.73775	4.82502	2.20233
619	35.0269	47.5027	12.8632	58.1322	51.1911	64.4936	59.3076	66.822	62.7068	66.0927	4.93367	4.27515	4.53174	2.86902	3.94485	15.8083	20.1208	11.3718	18.5631	20.6365	0.301409	0.895581	0.505353	0.388055	0.7065	9.07366	1.43649	4.17664	8.63664	1.52207
620	50.4214	50.0371	58.5671	55.2551	37.7473	64.5583	63.189	69.8227	60.6511	64.6297	3.12993	1.31858	4.21584	4.68214	1.79163	10.429	17.8725	18.1569	12.4025	15.5857	0.438273	0.443087	0.20554	0.538543	0.161375	8.824	4.18315	7.1339	8.78251	0.720538
621	50.58	51.0527	53.113	52.9421	59.695	63.3835	65.2025	62.5694	65.3599	61.6918	3.68596	3.8333	5.60021	5.22586	3.34683	20.537	19.4914	13.9161	14.1303	24.5877	0.803453	0.360151	0.778754	0.706881	0.178229	6.09876	4.95697	2.59856	3.63436	2.53581
622	51.1068	56.4441	52.753	55.467	49.6605	63.187	63.1453	67.0522	63.5034	66.7844	0.566069	4.75105	5.87014	6.18057	1.35313	9.68847	17.2421	24.707	18.696	15.3225	0.144574	0.451992	0.718236	0.340264	0.602556	4.05976	5.56477	2.56331	3.96284	4.24745
623	51.4249	54.3799	5.39318	54.4933	53.9066	62.9073	66.3995	61.1989	64.1373	65.5265	1.24064	3.93797	2.0461	3.40016	0.278845	24.9576	16.8013	19.8735	26.6204	13.0257	0.298983	0.155601	0.305694	0.346847	0.490579	9.99636	2.4627	4.53037	4.961	2.11584
624	55.4192	49.5894	56.9685	56.7894	54.0614	58.1444	66.654	68.4196	60.9764	61.4327	3.33104	4.98803	4.40489	3.84382	1.28839	18.0151	9.52044	20.6032	22.8207	17.6788	0.495817	0.681668	0.122262	0.145067	0.766392	5.9811	6.17284	7.53377	0.992896	8.32392
625	51.3286	53.419	58.5487	54.4579	52.6627	61.918	60.4109	62.2567	66.6749	65.1069	4.87916	6.7765	5.05776	4.08544	5.99088	19.5359	21.4994	20.5137	18.0353	10.7773	1.16311	0.372385	0.129299	1.01144	0.227919	4.82625	3.40452	3.94482	2.58424	5.36509
626	57.2205	52.2932	59.8331	47.2602	42.814	64.8462	66.2605	64.0581	61.1294	64.0096	1.16185	1.83283	5.6958	4.30126	1.31669	18.8558	22.1303	22.2868	17.2113	23.7405	0.151842	0.423559	0.821275	0.20494	1.42016	8.91195	0.294427	4.90179	4.46839	3.59638
627	52.0217	46.9936	57.4189	56.6819	50.2703	64.5167	60.7833	63.6322	62.9072	66.5964	2.01109	6.48488	1.96397	2.6166	1.56732	10.9824	27.0638	18.144	16.2799	19.3125	0.121627	0.282028	0.213822	0.658556	0.685483	10.6711	2.4387	3.49607	6.14813	3.12673
628	32.7994	40.1802	54.596	48.2191	48.2336	64.6142	65.076	63.5655	59.0521	65.8486	4.22133	3.43118	5.22184	6.48509	5.01798	17.5547	16.8228	12.0944	19.6816	25.848	0.487646	0.381606	0.677695	0.613881	0.116397	2.89272	6.66503	2.76184	2.72006	3.20787
629	49.3293	50.8135	54.1245	60.7819	60.019	64.9197	62.4214	62.1093	64.5606	60.4909	3.8827	3.55459	3.32422	0.89375	4.95381	21.8671	13.7617	21.7692	21.2055	21.5	0.483964	0.551601	0.374333	0.149414	0.214457	10.4104	2.82677	2.0927	9.13157	3.82947
630	15.0956	49.4921	48.0898	54.7516	51.2629	64.6061	66.4432	64.5675	68.4286	67.5492	3.30143	5.28798	4.42216	2.07005	2.06926	16.752	18.2935	25.0185	23.4358	14.7982	1.31028	0.354338	0.47641	0.982431	2.15043	2.17881	6.89201	5.88714	3.0612	4.68025
631	58.5171	36.0886	51.6164	54.1848	52.4327	60.2315	65.0432	62.5223	67.5603	60.1065	7.41069	6.04637	2.84469	3.82583	3.70262	28.1241	24.3351	24.9309	12.3738	20.1166	1.54352	0.784803	0.544737	0.188977	0.530581	6.5386	5.88891	2.49239	5.88234	4.15018
632	49.1069	55.0689	50.3173	56.1379	40.2585	64.3451	64.2982	53.6477	66.1352	64.6807	3.43199	4.48827	1.17678	0.6379	3.60774	19.1776	19.6078	20.8785	19.1765	18.0911	0.166851	0.184856	0.314181	0.842811	0.264913	3.81092	8.61635	4.42954	4.06336	2.80358
633	45.8352	44.2075	54.6908	50.256	48.9271	66.0891	67.3642	67.1061	65.9579	64.0176	7.84762	3.62174	5.24441	4.26252	1.9115	21.6495	21.2509	23.2072	11.2734	20.449	0.400407	0.346737	1.23168	0.997496	0.261055	1.54612	2.16067	6.85509	4.62238	1.60901
634	46.1473	47.2714	8.58798	45.4797	54.4341	63.697	59.3995	63.0683	67.1385	58.1169	5.77691	3.59309	2.16132	2.58015	1.28467	12.6435	14.462	25.1596	24.3939	12.3669	0.441884	0.41784	0.936329	1.20091	0.610482	6.14087	1.22612	0.895431	6.60277	1.80468
635	55.3616	47.2854	52.248	54.6264	54.9792	68.9219	60.0104	61.5363	62.8929	65.9724	5.39089	5.47184	5.65506	2.11682	0.627778	22.169	21.7482	9.05529	22.3265	27.7539	0.726405	0.448645	0.257409	0.641439	0.116822	3.41307	1.5543	0.624576	9.86445	1.69035
636	54.6238	51.9598	48.3452	57.8388	27.2058	68.5677	62.931	65.0767	66.3616	68.9192	6.89261	1.89792	5.88326	0.928009	4.73574	19.6133	23.4024	18.5707	21.6658	17.138	0.348472	0.742522	0.177841	2.95821	0.179704	3.0715	0.744364	7.10786	9.65299	2.08872
637	40.6112	54.3182	55.3271	46.693	54.2667	65.6617	64.0965	64.8616	66.9274	62.4616	2.44821	5.95442	0.886026	2.18257	0.445319	14.6894	16.2215	9.63875	12.6722	5.0383	0.204968	1.28959	0.227716	1.16171	0.101008	5.49257	9.38393	0.807176	3.36398	5.45152
638	46.3608	55.6498	49.4517	56.9504	55.0581	66.3796	64.8591	65.0056	63.9111	66.9179	0.29958	3.59763	4.85077	1.55401	1.8251	17.4156	21.3483	11.2469	27.3597	21.0948	0.429767	0.566208	2.02359	0.619057	0.422264	1.24599	1.93899	1.77927	9.47816	8.28769
639	40.6452	55.2718	51.6133	51.0847	51.5637	64.0148	64.2505	61.9333	67.4353	63.3188	1.43874	4.53604	1.6839	3.08095	0.604853	22.4321	20.6047	20.5889	13.4351	12.5325	1.56205	0.678438	1.01391	0.100719	0.314002	0.813966	2.72203	3.68567	8.91812	2.54764
640	52.8848	55.8991	46.2947	47.6759	50.9974	65.5317	64.8648	63.6703	65.9321	64.2967	3.87111	4.82249	1.72486	3.60845	2.71457	21.1117	14.0406	10.5057	13.6254	12.8128	1.43538	0.124934	0.346319	0.775209	0.782748	4.84531	5.33615	3.76488	5.96263	0.524448
641	53.7945	44.099	60.9498	41.0235	54.6476	63.6217	64.2475	63.2614	63.7638	66.8127	3.33637	7.66206	3.61433	9.18734	0.551619	19.9565	13.0974	22.5324	17.7595	10.4919	0.217984	0.387687	0.557871	0.578563	1.06819	4.2876	5.40703	4.35877	3.79071	4.25783
642	59.1267	50.906	52.7311	32.3992	51.435	63.9607	63.7753	63.3868	64.5066	63.5057	1.53281	5.0974	0.32335	4.4557	3.9385	23.0777	17.2799	5.46455	13.2536	19.9774	0.42727	0.419569	0.466602	0.658961	0.101606	4.67584	1.1514	5.73303	3.08661	6.70436
643	20.1923	49.7559	51.0288	48.8848	45.0216	65.0695	69.1186	67.4928	65.0418	64.7592	1.60975	4.27686	7.14232	6.51445	0.442513	23.3281	17.6901	18.551	16.8663	17.9566	1.03646	0.300396	1.84981	0.602979	1.52113	0.174807	8.13641	5.09835	5.65229	2.53416
644	56.7381	54.462	55.9302	50.7965	51.792	64.1602	62.7708	62.2532	64.2855	62.6671	4.04244	2.25632	3.04177	6.65232	3.23547	19.2081	17.5046	21.6802	15.0488	20.6987	0.842454	0.525996	0.105148	1.39753	0.300302	5.20305	4.56493	2.15806	2.19653	3.01115
645	52.2589	47.2979	51.9639	49.6087	53.7083	67.1758	62.0814	65.1982	67.7798	64.7061	2.27524	2.90837	8.7436	0.623939	2.11745	19.2094	23.1463	18.917	17.242	19.6841	0.742983	0.197385	0.556156	1.29515	0.21694	3.2773	2.24022	2.54419	2.50559	6.20124
646	48.7561	53.9419	58.8076	37.0831	48.7612	61.0884	67.1423	64.5552	66.4084	68.1676	4.93784	2.03051	6.96256	1.31395	2.57144	12.0323	12.6467	23.8733	12.1873	15.4678	0.363396	0.325671	0.342203	0.254809	0.37747	2.2262	6.40465	1.72696	6.76344	4.30526
647	47.7789	45.1156	51.166	50.424	58.597	64.7731	58.3438	63.7998	65.6617	66.0118	2.88494	4.51258	6.63552	1.3007	4.44496	17.991	23.5336	23.1487	11.9509	14.8299	0.248692	0.279212	0.407268	0.173424	0.620932	5.08652	2.22485	7.92236	6.61812	8.21901
648	53.8687	54.1189	39.7013	51.5652	49.6704	65.6905	66.7079	65.216	61.3955	59.0932	2.19947	3.17063	6.84584	1.27044	5.67594	22.5619	19.3686	12.8294	11.7712	17.6876	0.270282	0.368966	0.274887	0.116278	0.135208	2.00743	7.10097	3.79841	4.5876	4.07178
649	54.9758	45.1032	54.5385	53.1545	52.9413	61.9917	62.9977	64.6834	64.635	69.0545	5.91687	0.205345	2.5351	1.76984	2.99647	23.3349	7.39911	16.8777	9.40914	4.62673	0.320817	0.76808	0.562157	0.32778	0.98631	11.8296	6.3086	0.270246	1.58905	5.9959
650	47.0817	52.0155	49.7958	52.5847	53.8556	66.3308	65.6663	62.8825	67.2952	65.0419	2.10392	9.73068	5.63264	1.47429	2.37385	20.3691	18.9012	15.0965	26.0318	20.2962	0.618961	0.626621	0.910448	0.613944	0.312507	2.11691	6.12968	8.45005	4.74306	1.42404
651	53.5796	42.9348	51.5299	37.4379	50.4078	65.2655	61.6099	67.6156	62.0676	63.1687	3.66049	4.31063	2.95787	7.52701	1.19611	20.6114	16.4014	18.2106	19.3214	17.6042	0.296738	0.403822	0.738111	0.230601	0.751792	6.53936	11.7748	6.86412	7.87888	0.958095
652	31.2921	52.3941	40.9618	28.7339	44.5665	59.0805	65.1132	66.4992	61.9795	66.2648	0.492911	3.25173	2.7113	6.5739	1.75078	20.9748	10.4126	13.8729	14.497	12.6951	0.505919	1.21016	0.52197	0.712652	1.13364	0.172831	4.6778	5.51651	9.16665	6.00018
653	50.8701	55.266	55.9506	17.4434	49.3186	62.7481	56.5931	67.4836	66.7413	66.7339	0.965006	3.41073	2.49951	4.42291	3.80794	21.7983	14.1245	19.5967	15.1753	22.2208	1.15564	0.2108	0.471122	0.311719	1.18871	2.98255	1.21518	5.06423	5.47606	3.37233
654	52.5627	47.4049	57.3256	29.9423	54.6314	63.5725	62.7711	59.8528	61.2229	64.0974	1.86546	1.25294	3.99135	3.78198	6.33251	22.8834	10.2953	21.0334	9.27923	16.862	0.816841	0.21867	0.14038	1.25316	0.534555	7.67234	4.93748	1.94333	5.82695	5.97471
655	46.7887	55.2554	61.7212	53.3695	53.6223	62.4729	63.7145	67.1964	61.6609	62.98	3.59198	4.87633	2.29354	9.81735	0.81743	23.1658	15.6503	23.1756	14.2773	17.1195	0.214963	0.821259	0.339392	0.710167	2.16186	2.48329	5.44364	0.539616	4.18363	5.15711
656	54.8648	26.2361	50.485	53.6172	56.0588	65.6997	65.786	67.2809	65.1329	58.9334	0.68256	2.027	1.41918	3.52404	2.1122	23.8036	24.2682	19.2676	21.0351	23.7416	0.187093	0.968906	0.479703	0.667395	0.729519	5.83218	7.73075	1.68415	6.94411	3.84159
657	57.6967	52.2601	49.7995	51.1731	57.7061	65.2408	65.8662	64.0596	65.1753	65.3306	4.43053	3.06217	8.74351	4.06192	1.55561	17.667	27.2075	17.7597	17.197	6.29143	0.354203	0.172236	0.325227	0.182957	1.26872	7.76199	1.83097	0.281298	10.192	6.80962
658	55.71	59.0196	38.2646	54.7364	39.0484	68.3666	64.2514	54.3814	64.8432	59.7798	4.29388	0.616492	1.81924	1.85541	1.26558	20.9961	23.5472	10.8478	15.4334	25.3105	0.492424	0.180127	0.835884	0.30723	0.317742	3.85806	2.10277	2.5368	6.45984	3.46108
659	42.941	48.0782	51.5386	57.011	47.1678	67.3306	64.5883	66.687	62.4737	64.8692	3.6152	7.4192	4.98239	8.43079	6.19723	19.8301	20.6547	22.5285	19.818	21.6025	0.129691	0.502611	0.317731	0.86131	1.0076	2.80817	7.29852	4.53958	7.8062	1.23026
660	59.3628	51.1421	30.9613	50.5824	25.6097	65.5709	65.4086	57.5281	66.8387	65.1114	6.32479	4.92446	6.66465	2.41094	4.36891	15.223	17.7838	22.9449	14.8646	20.5595	0.165682	0.375952	0.557219	0.121094	0.539595	3.97465	3.78303	6.35386	10.3805	4.04599
661	54.2407	26.3239	42.2763	42.3806	35.447	65.088	64.0378	62.4942	63.9871	66.6365	1.52583	2.55261	5.58674	0.731158	0.914817	18.4285	16.7931	15.0576	26.2618	25.4499	0.930114	0.134723	0.834635	0.39306	1.19802	1.16158	6.26697	4.38464	9.10152	2.67203
662	57.9118	53.7024	47.9616	64.514	52.3917	65.1531	67.7192	65.8862	66.8486	64.513	5.49239	4.93612	5.07873	0.73356	1.37866	27.3975	19.6615	16.0219	24.3801	18.1001	0.277662	1.02177	0.11626	0.955085	0.362023	1.15542	1.88617	3.87578	5.11148	1.79523
663	48.2668	57.3367	52.2795	57.86	51.732	59.0197	66.3962	57.2082	62.9952	64.6154	1.41973	1.03536	2.17467	6.92127	1.22582	18.0775	19.805	5.63528	23.6261	21.3694	0.446244	0.118014	0.395829	0.306255	0.635329	5.853	9.12174	4.95543	5.36907	5.65665
664	43.7375	41.421	32.4371	53.0711	61.8408	66.3327	65.6649	65.0371	61.5802	68.0539	2.39082	1.67517	3.91801	5.32013	7.18095	16.8115	25.2414	6.44799	19.3349	16.554	0.356758	0.179988	1.05555	0.206879	0.368916	3.03176	3.51632	7.16422	3.51175	0.865222
665	55.2204	40.4453	51.7717	45.3783	52.7972	63.0784	68.3996	56.1504	66.548	64.3429	5.57825	1.61522	2.01553	4.95091	5.70179	19.8018	18.0712	18.9396	18.3891	21.4216	1.05194	1.53184	0.140443	0.368552	0.114612	7.99787	2.36171	0.320711	0.677716	1.22344
666	51.0103	38.983	58.0933	58.077	53.2752	65.0159	65.9066	61.6994	66.1141	59.246	4.4124	4.90832	2.8231	1.11929	8.55851	21.8689	19.8837	22.5165	22.8857	27.2043	0.986734	0.111942	0.460929	0.191704	0.881922	7.43204	8.02668	3.91725	6.19006	4.42725
667	52.3585	39.2014	54.6133	17.568	47.9959	67.0955	64.6829	62.4829	63.5516	66.2696	1.39035	3.07346	0.510078	1.20727	2.90167	17.4544	20.648	23.5715	18.6287	20.4974	0.598442	0.241771	0.341869	0.139979	0.132159	3.16558	4.14381	5.20267	7.6059	6.25557
668	49.9142	28.5054	46.0413	51.9418	51.6467	64.9592	61.6161	64.3701	65.6988	64.7343	1.11279	1.90195	0.773858	6.6493	2.01585	11.8168	11.2364	18.9466	27.3228	11.8902	0.722125	0.360684	0.362526	0.195157	0.374798	6.35994	7.36983	7.68888	11.5821	1.42258
669	55.9609	54.3657	60.0682	46.2588	46.4162	65.5813	66.6621	62.8018	66.6872	64.9144	1.44369	2.83136	3.16654	0.399806	2.5558	12.8156	23.467	23.4286	17.1106	17.2712	0.101615	0.248466	0.320871	0.34859	0.194841	1.37748	1.11208	8.32484	2.47166	1.35515
670	50.5469	47.5497	51.9176	55.7815	52.4894	65.7386	59.966	64.4509	66.8456	60.1185	3.79319	5.24448	3.23135	3.00249	1.5871	27.7641	14.7027	16.8748	12.5915	18.7865	0.144334	0.864139	0.132442	0.668283	0.410626	9.37205	7.29917	7.39152	3.43509	2.44213
671	57.7346	46.4242	57.5871	59.3668	52.5598	68.1674	61.4683	60.393	64.7568	65.0996	3.67812	4.65646	9.13537	5.89121	2.7111	17.9191	13.2789	19.3063	18.5674	11.1383	0.716113	0.304395	0.12283	0.851073	0.221853	1.10306	4.28737	2.7959	3.94169	4.1453
672	49.0716	33.3238	57.0357	48.8168	24.1939	60.7595	63.9622	62.5705	61.1004	58.0051	2.3294	1.32211	2.24929	3.51195	1.28638	12.9559	19.615	20.6847	19.4889	15.2209	0.730978	0.301147	0.611236	0.924409	1.16414	8.14175	1.5385	3.77859	7.56316	5.35816
673	49.7462	55.4646	57.3818	53.39	51.0465	67.9233	67.2852	63.8432	66.3151	61.8019	3.36304	5.55512	3.59196	6.46757	2.40034	23.4434	19.6889	18.4981	16.8104	26.0074	0.927919	1.26295	0.19656	0.846245	1.22044	4.00585	5.56221	2.89883	9.00529	2.70378
674	45.3757	29.5818	56.7425	57.0941	33.5445	64.5931	63.6745	61.4801	68.4311	62.2915	2.38323	4.86318	2.92394	1.66896	3.80596	24.8278	26.0392	21.3284	17.0917	21.9168	1.93232	0.686953	1.09717	0.157929	1.21078	5.17607	5.40086	1.01336	7.58427	3.89255
675	53.4386	56.7371	58.8726	39.2641	57.2245	64.9645	66.95	63.1655	66.4903	61.053	1.35242	5.41847	1.66035	2.09111	1.05776	9.46286	24.1768	15.8295	12.7643	20.9266	0.878118	1.1119	0.455756	0.826593	0.924505	7.81366	5.24997	6.56611	2.58036	0.965916
676	52.9057	40.6952	43.173	49.2824	8.29308	61.4232	59.0727	65.6861	61.5908	61.6287	1.73919	3.59592	4.64406	3.31482	0.566668	15.5115	20.2189	14.5869	23.22	20.9229	0.37641	0.610786	0.334896	0.407302	0.276565	10.7018	7.47532	3.53596	5.31849	4.47311
677	42.842	48.0285	51.1518	56.9479	53.6867	64.5047	63.4947	64.326	66.4925	65.9504	1.04491	1.13759	2.97705	1.41202	3.1598	19.3153	6.63615	22.5749	17.3915	14.1215	1.75685	0.29849	0.217863	0.136943	0.161521	1.99886	4.82031	9.43305	3.36177	5.05645
678	41.3173	52.3642	52.5262	58.6791	55.1493	69.465	69.4037	62.2962	67.326	68.5819	4.21052	7.33291	4.67576	0.667851	2.93019	12.733	23.1677	18.1631	20.7365	17.5022	0.427451	0.456228	0.557418	0.79079	0.262029	3.3861	4.95344	2.72604	10.6496	0.486005
679	47.6639	54.2498	54.6319	56.6648	56.2109	64.7873	64.1367	65.3773	62.8625	64.3681	4.16297	6.59389	7.27495	1.01207	5.14175	19.3435	18.454	27.5734	17.0585	23.5978	0.387215	0.721484	1.2804	0.479474	0.407693	7.03658	1.13588	2.31409	7.70099	1.66094
680	56.3784	57.3293	55.9234	55.5972	46.7451	62.5048	64.0162	62.3524	65.3911	65.5156	5.79344	8.54755	2.8936	1.64104	1.03816	17.9157	12.832	24.4253	23.4701	12.4894	0.930145	0.564278	0.129695	0.450724	1.565	4.60823	6.73087	0.417895	0.795659	0.39629
681	40.8696	46.406	48.6739	48.4107	57.9163	64.8782	59.3252	65.7889	65.2497	65.0499	6.5609	7.42321	3.15935	2.37808	2.34047	21.9729	25.7795	19.6774	15.7637	26.3317	0.882942	0.175807	0.10243	0.257371	0.709892	2.16229	4.95937	5.8188	9.8491	5.69071
682	53.281	50.014	47.81	54.4632	49.0442	68.3414	63.8405	62.5624	66.7128	69.0669	3.59615	1.77917	3.97788	2.05275	0.166666	16.1396	16.6009	22.0843	25.7638	23.336	1.58837	0.438919	0.182295	0.440795	1.00587	6.82647	6.67136	4.01984	7.28527	2.56633
683	54.0993	36.1083	50.8475	49.0513	53.8523	66.344	63.8522	65.2489	64.1212	69.6081	0.816428	1.5523	4.45922	1.22368	0.944142	24.3252	25.6867	23.0336	21.2052	8.59687	0.494759	1.16362	1.19526	0.760192	1.17372	2.21033	8.69608	8.20822	6.4803	2.00637
684	49.4752	46.5214	49.1669	52.2505	61.7241	65.0646	66.1972	60.6308	68.6341	67.6603	0.993658	5.27985	6.03428	1.35688	2.52585	20.8786	8.07911	16.7271	8.17565	20.8314	0.131862	0.116409	0.765052	0.175224	0.614059	2.36358	7.30914	10.6151	3.37154	5.74491
685	48.7434	51.4663	60.4306	51.6568	44.5073	64.5416	53.5046	62.732	66.477	61.106	4.43423	3.83781	2.35594	0.822575	3.0501	18.5221	24.5025	13.0158	14.1415	16.4981	0.112799	0.111495	0.128021	0.611186	1.71031	3.63374	3.44699	7.10425	5.52123	9.56714
686	53.9013	39.9944	52.39	54.077	56.0505	68.5446	58.0869	65.7718	64.8686	64.821	3.53667	1.55739	4.1935	4.18991	0.448303	13.6358	16.305	25.7196	12.5784	26.1815	0.509996	1.08302	0.124056	0.409029	0.724533	0.774213	3.85839	1.54616	5.74227	1.1472
687	53.586	51.3835	44.9176	52.1884	49.7317	65.1501	66.1939	65.6927	66.0147	61.0505	0.128883	7.37458	4.76961	0.506401	2.00529	22.1957	23.0362	14.4447	17.4765	12.806	0.388541	0.408467	0.502409	0.709392	0.224363	1.05347	8.03888	4.30923	5.06064	0.864289
688	47.7276	55.9887	37.5999	52.3502	49.4347	65.5281	63.7405	66.0876	65.3624	64.9268	2.14159	4.21981	4.87187	4.32696	3.76355	24.1327	27.4967	12.6788	15.1427	17.652	0.441462	0.410542	0.32335	0.139968	0.725318	5.93838	7.27422	1.24428	7.21307	6.56054
689	4.0048	36.5893	55.2926	56.9612	57.9402	59.5709	64.7905	66.8652	55.5482	61.7973	4.99569	4.0578	5.52845	0.915924	2.25184	12.6448	21.053	22.6974	21.5383	20.0159	0.339167	0.488535	0.416818	0.129187	1.07788	6.12849	5.3842	3.78683	7.21733	3.59363
690	51.8306	37.1231	54.5798	41.7035	50.0526	67.1976	61.6568	66.4995	65.7047	67.2116	1.4293	4.3041	10.6359	1.06331	6.60728	22.0752	26.1457	18.4439	18.7158	20.8695	0.8158	0.132774	0.679373	0.13327	0.249661	9.63181	9.69238	0.984528	2.06406	7.72204
691	55.3543	50.0122	53.275	57.4123	55.2123	63.8267	66.2195	65.586	65.4872	68.8773	3.84787	5.01919	5.93478	0.807139	5.30034	23.7939	18.8326	20.2664	14.334	15.8015	0.780826	0.199492	0.122915	0.135947	1.08402	0.909623	5.93646	5.68505	5.72628	7.17452
692	51.9491	37.7569	44.3502	42.9069	43.2951	62.6943	63.0817	57.6566	68.1198	66.0489	4.42518	4.3471	2.41973	0.556922	2.30548	16.2918	22.989	16.2332	21.6541	21.5577	0.887815	0.715703	0.557678	0.494066	1.57057	4.95355	5.62629	7.62218	9.13365	5.15024
693	35.7195	50.645	53.3991	62.2585	57.1339	65.1546	59.6787	65.3882	66.6161	66.6446	6.2773	1.92883	4.91339	4.27491	2.4833	13.4673	15.5313	9.19245	15.3661	20.7813	1.58763	0.325979	0.363765	0.507778	0.207982	5.42774	4.71025	6.99746	11.3723	3.58398
694	60.5657	50.1145	51.8623	47.5373	60.9424	60.7488	64.5163	61.1212	67.3738	54.3022	2.7076	7.70126	6.18002	4.10469	5.01886	14.9746	20.5005	25.2721	21.8023	20.2347	0.197382	0.939835	1.37952	0.183509	0.606281	6.22947	9.26698	6.70528	8.68648	8.33103
695	22.466	47.621	52.8639	49.1652	48.2275	57.6698	62.3195	63.7385	66.333	65.3552	4.72665	8.89205	1.91147	3.3048	2.10472	13.5527	24.8773	18.558	26.4374	16.9683	0.552272	0.606372	0.133412	1.15608	0.29265	5.25877	6.33802	3.53974	3.28658	5.49366
696	53.8187	31.5771	52.4017	35.1895	55.5248	65.0352	64.083	66.1072	63.4087	64.6233	2.7068	3.5233	1.5274	5.34893	4.27184	18.604	23.3277	18.1122	22.8259	21.0888	0.289544	1.00128	0.662865	0.433267	0.774782	5.50444	3.50567	1.70231	5.46756	1.41716
697	53.6783	54.7189	61.7449	44.9626	55.2767	63.0042	70.6413	65.8182	65.4664	61.787	5.67611	1.77087	5.11112	7.6492	0.736229	21.6629	21.7917	3.38353	11.133	18.1538	1.08519	0.420684	0.739342	0.365043	0.302949	3.83156	4.955	3.02102	9.00254	2.93372
698	53.639	53.6765	44.3927	51.4899	48.5401	61.2033	64.0887	65.4351	66.6933	67.5381	2.7592	6.25111	0.774731	4.43024	0.638199	21.5103	24.9165	19.7133	17.1851	16.0483	0.471827	0.351794	0.200425	0.455798	0.866739	5.92836	3.82453	2.97468	1.29949	6.87347
699	50.8487	55.8993	48.2207	52.1219	7.65242	69.3216	67.0869	65.7	57.4584	62.5989	3.77039	6.52947	7.71398	4.28797	2.05472	15.3702	21.7349	20.5437	22.6639	9.82574	0.266574	0.849403	0.303074	0.555388	0.319642	7.48884	7.03874	4.4477	7.52341	0.442201
700	47.2579	51.9087	44.664	54.5193	53.7585	61.0017	61.8503	58.6436	62.1145	63.7469	2.12947	3.59769	8.80576	3.84046	6.65183	18.1656	13.4883	10.366	14.0808	16.6234	0.169145	0.908021	0.192649	0.118428	1.05633	7.22635	3.49057	3.45028	5.70429	3.82172
701	58.872	54.4216	58.6049	56.1627	42.3327	68.7524	62.9887	63.03	65.7694	64.8745	3.68796	1.98363	2.88885	3.43328	3.00635	6.83397	20.6091	27.5828	25.7579	13.9866	0.209895	0.400234	0.881797	0.179909	0.629875	8.48277	4.58314	4.98917	4.85753	3.85424
702	8.26113	52.9222	55.5603	51.2637	46.2556	65.2584	65.6739	64.7753	63.5842	61.7022	0.999222	1.70547	3.50986	3.14626	1.61691	24.8055	14.7095	21.4539	17.3166	20.9108	0.401077	0.14637	0.885502	1.72285	1.38349	6.25896	7.25181	7.05202	8.05412	7.7375
703	51.621	39.3281	46.1585	53.5219	57.7633	62.6645	64.2265	40.5035	65.9595	65.2934	6.29673	2.36744	7.91483	6.76405	2.09225	19.0767	26.4846	15.9958	18.7424	24.0254	0.346256	0.110564	0.191753	1.99403	0.56932	6.23789	4.59819	5.60864	7.05203	2.30623
704	54.6528	48.3769	54.2536	49.9882	57.6972	63.7446	66.2883	60.9004	63.1427	66.9924	3.82973	0.111726	3.68073	1.14695	2.07786	23.8533	19.6961	22.3192	19.6902	22.7968	1.24234	1.12181	0.238096	0.702792	0.785913	5.45959	1.25087	6.75213	4.37172	4.28258
705	53.7289	22.0835	37.4302	57.2315	54.4871	59.9964	54.9023	69.3151	65.2608	67.135	6.48176	6.50538	0.698018	1.33698	5.0121	10.4691	19.7959	11.0258	16.0317	21.7343	0.492679	0.580212	1.32476	0.378728	0.333762	2.38759	7.62326	6.69794	2.12578	2.59842
706	39.8085	58.7086	29.8762	42.5571	61.7294	68.0038	60.301	66.353	67.9361	68.2832	2.69895	2.45432	1.17959	5.71449	7.00312	10.8529	20.4153	21.4235	9.10124	14.7422	0.489126	0.367526	0.435446	0.781864	1.09007	9.17554	5.86332	1.30372	6.67842	6.14725
707	55.1763	37.7432	38.7988	56.6352	54.298	67.4943	58.9943	65.3889	61.8828	63.9015	8.00419	2.57682	4.36336	5.85015	0.210026	29.3133	17.9569	25.3679	25.6629	18.3097	0.299965	0.889867	1.18854	0.254195	0.327377	1.62803	6.64432	2.97159	5.48276	6.5277
708	54.4912	48.1334	54.7892	59.0584	49.1997	67.1213	62.846	63.6167	60.744	69.0029	4.19495	5.57732	2.16244	3.60427	4.49264	13.5277	15.4227	16.9025	18.5985	19.2083	0.127631	0.339657	0.151542	0.327894	0.315134	4.90984	2.19421	7.90887	11.2236	4.19178
709	58.3565	17.9183	54.588	49.8055	55.2112	60.4249	63.8165	61.926	65.266	65.7367	0.840865	4.2199	7.53806	4.8172	5.30486	17.4985	16.9258	17.3112	24.6044	26.0749	0.94215	0.237219	0.46025	0.524285	1.788	1.54113	6.1156	7.49953	7.0194	1.63776
710	54.3106	58.8966	53.8882	53.8733	55.4118	65.2265	66.3854	63.0972	62.4739	65.6381	1.75913	0.774796	3.81928	1.70576	2.24622	20.6727	13.4789	19.7447	21.4309	20.0186	0.766758	0.489425	0.342737	0.869079	0.837435	1.71709	3.11005	4.8535	11.7937	5.58908
711	3.29544	24.9098	54.6676	32.4255	56.3933	61.9653	66.4532	67.0136	64.5151	64.0608	5.72762	1.87585	2.8657	1.12875	1.07761	13.5631	20.7914	15.138	5.50143	19.4978	0.505455	0.60725	0.215879	0.592959	1.5091	10.289	0.813515	6.32432	3.2837	9.23869
712	43.9229	53.1467	54.5246	48.7462	48.92	56.3312	66.3223	62.1308	65.1214	63.1609	3.0527	1.904	5.56409	1.87873	2.88695	19.5604	21.0805	6.13227	21.5383	11.0622	0.675117	0.340815	1.12965	0.134647	0.117843	2.37786	6.17781	1.39066	4.65243	1.07468
713	41.5265	48.2313	52.7662	54.9377	57.9916	65.2577	65.6416	66.0619	63.7867	67.4629	1.46287	1.429	2.69648	6.14422	0.158107	21.5353	26.1126	19.1043	19.3935	20.2926	0.753205	0.734866	0.798317	0.78403	0.62749	3.01051	8.53942	3.80935	3.51505	5.25308
714	57.3484	53.5623	50.3246	42.5355	0.561488	66.3698	59.1633	66.9503	65.8957	63.4569	3.53502	5.64376	6.05497	3.33094	4.54807	25.6558	19.795	17.2014	24.9478	21.7961	0.190931	0.267062	0.378277	0.251035	1.14847	0.760004	3.13768	3.42997	3.91988	3.65085
715	38.7182	45.3979	30.0621	40.0363	43.4368	65.7243	59.6742	67.4574	64.464	70.3788	6.1958	4.6621	2.4642	6.55579	4.5925	18.6236	23.0586	20.7562	15.2116	12.9324	0.447708	0.191845	0.172526	0.698202	1.24273	8.56216	6.62396	2.60337	0.617884	6.28997
716	59.1521	42.8033	53.3641	61.8381	60.5838	54.4071	60.9767	64.4715	65.4075	65.5173	3.508	3.09175	1.59643	3.35144	0.8785	21.4236	15.3738	18.0018	18.0931	17.4597	0.122639	0.609733	0.225966	0.273593	0.231373	5.41063	7.54687	1.42646	4.56028	3.3709
717	48.9802	39.6034	58.0564	49.833	56.4881	67.7477	68.4115	62.8775	67.7383	64.6055	5.34962	2.08412	5.45947	4.66501	4.09007	20.6461	20.2861	11.448	10.3351	21.1649	0.841944	0.508234	0.161353	0.625859	0.183755	5.98188	1.29095	3.96752	3.91118	5.60662
718	52.0673	52.7098	58.9842	54.7796	58.1602	61.3647	62.6435	64.6958	63.6088	65.6021	0.987865	3.06935	1.283	5.49217	6.77818	22.5026	23.5011	26.4082	19.2873	21.5033	0.855654	0.529493	0.308887	0.747704	0.31687	5.92828	11.2675	2.15228	10.6066	5.37978
719	46.3258	48.161	62.4085	29.621	38.4815	65.354	66.4999	64.2713	64.6836	62.6137	3.65716	4.44931	2.1541	7.15381	6.18928	22.6424	22.5156	12.0707	12.7045	12.2765	0.1463	0.736633	0.286149	0.493458	0.18285	0.767791	3.24177	6.3836	1.33882	1.31201
720	59.8759	46.4516	59.3028	54.0191	59.3186	63.6724	65.4691	64.7249	65.5766	64.4528	4.10723	3.72018	5.35466	3.95966	5.5468	22.0079	15.269	8.30181	17.2802	15.8983	0.414249	1.40817	0.569505	0.505818	0.199327	3.03725	7.29281	6.43389	10.2328	2.29264
721	54.7845	48.6041	24.1682	57.2076	58.3432	67.2547	62.6794	63.6467	65.3579	62.1847	2.57921	4.67445	2.52367	3.34733	1.99193	22.8926	23.3858	21.9763	17.5153	22.4052	1.46724	0.901825	0.75972	0.478033	0.146523	5.46891	3.49806	5.96736	3.87575	6.08663
722	52.3988	57.1563	53.148	54.0277	44.9673	64.6362	66.2038	65.0641	62.9481	69.2911	0.707057	1.09642	3.9211	5.61701	2.72726	17.1329	28.1709	21.9673	4.13957	25.6331	1.40296	0.348263	0.499529	0.196982	0.142665	9.30925	6.99846	6.85314	1.23366	1.77773
723	54.6771	49.6474	55.7833	46.1369	47.5187	66.1693	63.2852	57.4368	61.8464	66.385	4.86162	4.81561	3.32239	10.0956	0.601465	14.9021	26.2018	12.5844	24.0588	19.8456	0.531695	0.374629	0.100933	0.300468	0.399504	8.39481	0.506823	1.44208	10.9043	2.89877
724	55.3715	57.1445	48.3931	48.1616	54.8769	62.351	66.351	68.924	67.8133	65.8826	2.36529	4.55362	3.6169	1.17885	4.24642	20.726	17.9773	16.2529	15.1552	12.2309	0.520052	0.297622	0.498449	0.624102	0.661743	7.70253	0.237045	6.05184	3.62016	5.07102
725	60.015	54.0736	50.9102	49.1903	59.384	68.0111	64.0642	68.4233	63.4366	64.5204	5.4489	7.61766	1.89839	2.68981	0.802829	17.8122	21.1568	11.8809	19.6057	14.9568	2.04645	0.309404	0.326931	1.48507	1.17286	6.93719	1.93193	3.11745	4.51146	4.19271
726	51.0823	54.7269	19.7919	57.221	51.0088	61.6985	65.92	62.4694	61.3788	66.3866	5.59189	4.98707	8.38618	2.52004	3.50422	21.6634	24.2312	23.8479	14.1884	15.7475	0.113999	0.873151	1.13401	0.348005	0.150697	10.8768	1.24759	5.06682	4.87828	2.90366
727	55.4748	45.376	50.6218	40.4151	50.9917	61.0942	65.2495	56.1672	66.9573	68.0488	2.4007	3.2681	6.27511	0.52298	3.55714	4.61958	13.3454	15.3297	24.5974	13.7478	0.197469	0.322718	0.356986	0.521158	0.535005	5.8144	8.23301	5.39111	3.82997	6.57174
728	39.2991	51.9759	49.5362	53.7637	39.1886	64.8405	62.815	66.6763	69.4546	67.1926	5.75071	0.707561	3.80346	6.34608	3.89928	25.034	25.1267	22.0762	12.5006	18.7291	0.254434	0.508697	0.177657	0.528695	0.225325	6.67461	7.95255	6.93015	2.38353	1.84142
729	56.0863	49.2158	53.8956	55.1358	52.5574	62.6806	67.0522	67.2371	67.4614	61.1439	3.31801	7.04157	1.30592	1.74883	1.08058	23.1639	23.7114	15.2839	12.0648	26.9051	0.107744	0.658881	1.3834	0.252265	0.526401	5.93807	7.62644	2.53984	5.42548	7.23781
730	46.7248	41.7131	52.7703	61.345	51.5781	68.7573	65.9152	62.1731	65.518	65.8241	2.91249	4.83119	3.68014	2.5428	2.18286	21.0194	28.2711	19.8757	17.3009	12.6891	0.237566	0.64398	0.332094	0.599032	0.230604	6.01383	4.85934	7.41642	6.31554	3.05847
731	58.5273	56.1461	57.5661	48.503	55.1622	65.9886	62.8185	60.1104	63.2484	69.2994	3.80958	2.70622	4.48883	6.60097	5.88537	15.6157	19.9469	19.8216	2.36379	20.3697	0.367616	0.494836	0.491855	0.115233	0.710311	5.4122	6.80527	2.15183	5.33051	4.10072
732	43.4455	55.5571	54.1386	53.4898	51.9404	62.1482	69.9117	51.8	62.5548	63.6555	6.89519	6.37792	1.87136	0.976922	0.697413	18.4557	21.3883	22.9803	10.3768	21.6409	0.153488	0.588287	1.12396	1.4402	0.707366	5.28111	5.18643	3.64373	1.07499	4.07559
733	49.7647	52.833	48.5168	53.0736	46.2136	58.0092	68.0482	66.7626	65.3975	64.5989	0.1061	8.16522	2.46289	1.66943	6.22477	19.6578	14.4759	11.5662	21.059	19.743	0.259017	0.208694	0.698216	0.226665	1.02578	8.13771	10.6587	5.84013	11.4904	4.02165
734	31.9922	55.4309	41.8574	52.2092	40.6013	57.781	64.9247	63.1034	69.7579	64.2341	5.3816	5.05789	7.07528	3.56363	1.47407	19.1519	19.9602	12.7594	21.1943	22.2339	0.697981	1.21741	0.784118	0.127832	0.134332	5.59665	5.46684	5.17558	2.63969	0.884306
735	51.9647	49.8737	58.6356	49.3986	42.6982	67.1265	65.2375	65.4725	67.0257	63.9688	1.35323	7.12486	3.2645	2.36144	4.9938	24.8118	21.8822	23.5718	17.4269	21.5748	0.555413	1.33923	0.410568	0.375622	0.629263	6.50551	1.00005	5.2807	10.7108	1.2961
736	51.994	59.1056	58.8009	56.4078	56.9789	66.08	68.9272	62.8041	66.5809	64.5817	1.12711	3.50441	4.17769	4.00749	1.74813	23.5223	23.3686	11.5107	21.636	25.3095	0.321685	0.142436	0.454568	2.44985	0.331391	3.78318	1.50487	1.61275	7.32758	8.56714
737	65.5808	52.7483	57.2131	33.9085	59.616	63.891	60.4228	47.7523	65.6649	65.8311	1.22377	6.03908	7.8544	4.49741	6.88151	8.46982	20.9427	18.5413	17.4164	21.7721	1.28502	0.873955	0.168757	0.239702	0.513285	6.69263	8.63465	5.30357	5.21893	3.87883
738	52.8828	53.1547	59.7786	7.40899	52.6937	65.2814	54.8558	57.607	66.3258	66.0343	3.71095	2.32495	1.11529	6.50181	1.94576	24.9877	5.58353	26.1489	20.2781	22.5568	0.578683	1.38791	0.318138	0.581382	0.625077	2.66218	1.08293	3.86481	3.27406	1.33452
739	57.3877	53.8011	49.7959	55.4676	43.4433	65.3338	65.4984	70.8478	64.1271	63.5014	3.56837	4.55079	1.09048	2.46833	5.95485	21.1073	18.9207	10.786	20.8072	26.4547	0.410094	1.43396	0.610015	0.628983	0.415223	0.917103	3.49097	7.90905	1.35973	6.22737
740	56.7011	48.9337	55.5555	57.2219	57.328	59.6305	64.519	63.9503	65.0104	65.8949	6.4403	6.76862	0.813024	2.19141	2.64942	20.8052	19.5245	18.8058	21.1067	30.4839	0.440935	0.390583	0.460841	0.992383	0.319449	1.74817	7.82685	2.3235	6.73759	4.52991
741	48.4229	52.974	57.5756	51.7366	53.6287	64.0787	61.6288	65.7211	63.9351	67.6033	1.14874	7.62651	0.436512	6.20744	3.1528	19.6584	9.34025	27.9152	25.5465	18.0395	0.142993	1.49898	0.122128	1.46657	0.865477	3.43783	9.10177	6.19649	5.75297	7.92957
742	42.2952	54.0164	53.5413	44.6211	55.6017	65.5869	65.5726	67.2178	66.3071	62.7948	2.84035	2.9453	4.39624	4.31803	2.42495	8.04945	11.6111	25.9174	13.2945	17.396	0.135787	1.24013	0.559972	0.281196	0.907853	7.82846	4.36326	0.579982	1.00165	0.412927
743	50.0403	45.2271	59.6213	54.2713	53.7606	66.1367	60.3219	66.632	64.4731	64.9764	6.21369	5.33321	3.124	1.30079	1.40159	21.6751	22.5576	20.9089	10.5209	20.6703	0.902862	0.309228	0.793262	0.533146	0.695326	5.97986	7.2587	3.91605	10.471	8.28073
744	39.8416	51.2556	56.9549	55.0508	52.9375	66.7658	65.0854	62.8895	58.3142	64.2082	5.53944	3.74696	4.14102	0.914924	4.35392	19.9787	25.204	20.617	24.2545	20.6999	0.777027	1.35581	0.825384	0.28124	0.114476	6.64346	1.69953	2.98598	1.713	6.12133
745	54.3951	58.6681	51.2321	61.2264	54.9616	67.5922	62.1916	64.9857	68.6564	67.3728	2.31198	3.95934	7.87107	2.96184	2.98507	21.6242	24.1896	20.9804	21.7373	23.3647	0.3263	0.220149	0.179381	0.768881	0.44494	2.22054	4.42085	9.11849	9.15582	5.72919
746	51.3017	48.9067	58.0435	44.398	56.5826	69.3592	59.0425	54.4716	67.6081	65.2847	5.00777	2.01842	0.600878	6.75101	4.42654	23.7141	23.1653	14.9266	14.9141	20.727	0.155338	1.11166	0.660026	0.343462	0.899007	1.12658	4.51932	2.26969	0.900113	4.42345
747	55.3119	58.3496	57.3309	56.5153	55.4537	61.4734	64.8234	64.8843	59.3353	67.2479	4.26657	1.20408	2.64202	5.81168	3.70507	13.1199	20.2097	21.2954	13.9969	28.7694	0.815866	0.994564	0.377713	0.292237	0.410088	3.28481	8.91192	5.18426	7.50942	4.26243
748	56.3416	62.0305	44.3377	59.6674	58.6362	62.0227	66.5372	65.2013	66.0317	65.2069	4.3638	3.31686	2.47775	1.18361	2.44474	20.0077	13.6858	11.2282	18.5121	20.8135	0.724463	0.834333	0.169785	1.57296	0.395387	8.32736	7.29894	5.76307	7.26212	3.03791
749	59.6362	33.9635	50.5189	29.7381	54.717	65.3185	65.9404	66.6189	64.8854	67.1582	3.41835	0.18172	2.42528	2.98261	0.463754	13.5967	21.1077	14.1698	21.9992	21.7857	0.236223	0.393763	0.651434	0.142172	0.813694	5.34423	4.19093	6.19193	8.85817	3.1913
750	56.2086	55.3413	49.1278	55.1472	41.7392	66.9056	67.0658	58.3323	62.6494	67.3414	3.44285	7.51958	5.45039	0.536098	0.94131	14.4786	21.4695	26.604	19.5191	21.3274	0.251705	1.14127	1.09054	1.23019	1.32306	3.96689	3.12419	1.39737	4.01571	2.91949
751	55.5408	49.7823	57.344	52.9681	17.721	61.3931	62.4437	67.0788	61.8407	66.3536	3.4534	1.64361	5.21178	1.14011	4.76698	15.0071	18.9282	25.4101	24.6573	19.5272	0.598978	0.868035	0.729356	0.266949	0.985108	6.30518	1.67547	1.08231	6.88887	4.5882
752	44.0506	51.7445	37.3444	45.3462	50.0557	61.4796	67.2011	65.5366	63.7712	68.2586	4.73409	2.09819	3.31811	2.1969	2.40758	20.301	5.181	25.2061	21.9937	11.042	0.529554	0.125247	0.729262	0.694045	1.70513	3.46368	5.85809	1.52859	4.09221	5.38809
753	54.9802	56.2722	59.1866	53.828	53.4545	50.2719	59.2383	62.3168	64.7651	67.8571	1.51532	6.05473	7.52458	2.47371	2.20879	16.2572	25.1579	14.455	11.5467	21.1878	0.209121	0.296992	0.927319	1.76419	0.908178	13.8016	8.25192	3.79562	0.559374	4.65535
754	51.9087	44.5857	58.9948	43.3403	40.2948	64.9407	65.652	65.6878	64.8685	63.8006	3.25081	4.84737	1.94937	1.56824	3.87866	18.1629	18.4429	15.1693	19.9853	15.182	0.351329	0.460287	1.22427	0.354417	0.159236	1.64392	5.4852	5.21821	4.23378	2.70594
755	57.6472	6.08791	44.045	43.0445	54.1208	66.1756	64.4165	61.781	63.3019	69.0153	4.61999	5.25403	2.47743	1.12433	4.16782	17.4997	18.239	16.1415	20.9224	26.5741	0.426102	0.415868	0.138868	1.11391	0.128109	4.40183	4.67137	2.0725	10.0848	3.68832
756	48.1438	43.6995	55.0844	53.1775	56.1312	60.1471	64.6657	59.2058	60.1176	64.7337	2.84395	4.34575	4.88042	7.0939	1.39721	23.3674	22.355	21.7357	17.8788	22.255	1.24836	0.160892	0.319959	0.73218	0.82578	4.86196	2.12363	9.16271	1.87335	3.54329
757	49.7504	47.9883	57.0195	50.068	20.5088	63.1099	67.3598	64.911	65.7788	66.0437	3.12572	1.79904	5.9933	5.8299	1.81724	13.1888	27.4125	19.6084	28.2038	23.3232	0.299655	0.372127	1.54616	0.262724	0.194861	7.56343	4.79466	2.43689	4.05352	0.374237
758	61.417	57.9088	52.4664	46.9047	38.7153	65.3956	66.2959	65.1927	67.2597	66.3084	4.07446	4.23217	1.84776	3.87388	3.69127	20.3614	16.0288	21.3349	13.1227	21.8414	0.522161	1.23705	0.272847	0.712252	1.51315	7.03476	2.89913	1.60054	7.06866	6.59591
759	53.4947	48.9577	46.3339	52.0328	54.7574	64.3216	66.0059	63.3692	61.2791	64.5469	4.83693	5.58478	2.30472	1.29671	0.193681	19.8368	16.3399	15.0437	13.7775	26.756	0.583383	0.197022	0.336123	1.06106	0.953551	7.20167	10.4984	2.60131	5.28443	3.95242
760	58.5895	52.4647	58.3098	42.7238	52.6714	68.5334	64.6242	66.7182	70.0873	67.535	2.93172	6.63958	0.183407	2.91164	1.37014	27.5383	24.3745	8.71754	17.8513	18.3315	0.234278	0.124086	0.525014	1.05465	0.839884	4.76167	1.57686	5.14481	7.12939	6.85434
761	51.4362	22.9096	52.2147	54.4679	44.9795	56.2687	63.8287	63.939	62.5755	65.6936	3.20843	2.28497	3.82679	7.08685	4.19386	17.2738	18.5677	19.4841	25.0942	10.445	0.36475	0.222651	0.274491	0.163486	0.435354	8.16753	2.72199	3.38119	8.3367	1.98829
762	58.683	52.0847	55.9259	57.1636	53.5014	66.172	66.622	67.881	65.8775	64.4257	1.58305	3.66671	7.69431	3.83156	3.62648	22.4266	24.6509	20.1316	24.7161	8.9314	1.35243	0.100221	0.509317	0.206927	0.522689	5.80388	3.82961	8.924	6.30144	0.782877
763	57.369	56.3549	56.3523	53.6709	57.7496	63.5584	66.074	65.5936	67.0472	61.7153	3.22494	6.33992	2.26232	8.40106	7.94156	18.4696	9.49274	18.965	25.8835	20.5443	0.886435	0.368553	0.755435	0.482608	0.66888	3.70883	3.18336	3.0321	9.5468	2.81898
764	20.3948	57.364	48.2261	39.2282	49.303	64.802	64.1823	63.1024	65.9972	64.5531	3.58524	0.755816	2.17965	1.09935	2.10761	28.719	20.4926	23.8436	17.2397	12.4179	0.522618	0.510096	0.345451	0.913974	1.59006	2.0247	11.5382	3.44914	10.0614	2.93846
765	28.9008	49.3036	52.8419	58.9414	51.5178	64.3309	66.3763	65.0642	63.1671	63.7779	3.55829	9.41055	1.07556	1.66523	4.67345	24.7959	20.1348	24.9702	16.798	21.1878	0.463363	1.54732	0.603512	0.249602	0.514655	9.7011	5.71379	6.25111	4.41848	1.91752
766	54	49.4759	56.7027	52.0119	25.8734	63.8996	63.9184	61.3907	65.6854	65.7605	3.38155	5.57572	6.48845	0.751983	1.42556	14.4244	14.8349	17.7005	29.4275	26.1784	0.887787	1.41505	0.415836	0.201141	0.494059	3.07171	6.59074	7.20224	5.339	3.97356
767	55.4329	51.7058	41.162	50.4389	47.4824	64.9772	65.162	66.1959	66.4443	63.921	4.36537	4.21628	5.9542	2.60904	5.54505	15.8458	17.8763	15.1654	17.9179	19.9826	1.00567	0.381362	0.88971	0.821272	0.223183	7.00513	5.55399	5.10811	6.26367	2.28049
768	58.3647	57.3979	36.5338	59.0279	58.1084	63.559	65.3284	64.5207	60.9619	66.6651	1.09005	3.43174	1.03583	3.26977	0.276518	27.1942	9.60652	22.3889	13.7106	16.9071	0.259817	0.150634	1.20589	0.554145	0.889802	1.40872	5.49772	8.11485	1.82715	5.53104
769	53.0113	48.8132	60.3127	56.6632	58.8785	65.8594	65.6365	60.622	62.1883	60.1799	2.84358	6.44027	1.24301	11.1205	1.57311	9.25463	28.8933	24.8902	24.0995	19.9611	0.173347	0.199099	1.07368	0.441238	0.221733	0.942139	3.60435	0.546157	7.82237	1.58762
770	61.7317	51.1202	58.8761	57.063	56.5494	67.64	70.7145	65.2202	64.2881	63.2528	3.3556	6.49304	5.06706	4.3836	1.53016	19.8576	22.9695	22.1638	22.3959	18.9376	0.566837	0.703372	0.637469	0.495491	0.126628	5.79639	3.32169	6.78553	6.93595	3.51375
771	60.9795	49.4884	56.6043	57.3788	50.8899	62.4364	62.1633	64.458	61.3819	62.2733	1.25416	3.60288	7.73363	3.77739	1.33278	12.5189	14.4894	20.0952	16.3112	18.7647	0.21106	0.928954	0.369846	0.457057	1.39543	4.89503	4.10903	1.62673	9.09261	4.86092
772	38.8899	46.4171	48.665	43.96	54.9614	67.0597	67.3652	63.9698	65.509	65.5741	1.32823	1.16251	5.04023	6.39375	2.15064	22.0251	24.591	19.7238	14.0803	23.2177	0.540603	0.220885	0.643421	0.120189	1.73808	3.45588	2.25148	5.55004	4.69254	1.49223
773	62.8647	53.15	59.1098	52.6306	48.4065	65.334	58.7571	66.6729	63.2614	63.6167	3.96976	2.39239	3.21249	7.38899	2.59302	22.6926	20.9209	18.3869	23.4061	24.9912	0.738994	1.25227	0.558406	0.754152	2.17724	2.71574	1.55998	3.70272	1.1279	0.446505
774	45.7994	48.3967	58.5538	55.9111	48.648	67.1621	65.4134	61.0769	63.4179	67.3932	4.23229	3.8252	4.59481	3.58037	2.05076	14.9178	19.9139	14.7816	21.5183	19.549	0.830075	0.331711	0.385371	0.283655	1.69531	7.16142	5.61347	10.4833	6.40499	3.52467
775	50.8926	49.701	57.8303	54.8344	55.9218	65.353	64.124	70.6863	61.1224	66.4638	1.23845	2.2835	6.15206	5.12061	0.926273	12.8143	22.9549	21.8255	23.9261	18.3497	1.195	0.307365	0.270509	2.02861	0.561461	6.4793	1.96151	6.47219	5.97506	3.94818
776	52.9778	42.2893	62.1999	52.9376	56.2808	65.4397	64.5351	56.9531	57.6627	65.0752	2.70903	1.38639	1.73601	1.52697	1.28502	20.9907	15.3983	20.3333	13.5675	15.8059	0.845122	0.257703	1.84642	0.687025	0.176228	1.77709	11.2827	3.01661	10.9066	4.25597
777	39.3477	55.1292	56.4779	56.0165	53.5283	65.7596	59.9478	64.6607	63.8619	66.6392	0.132013	6.02023	5.26595	7.34757	3.31024	20.9624	26.0781	18.8499	16.4526	16.1061	0.56486	0.535967	0.173344	0.303876	1.24308	12.2341	3.92804	8.51945	5.81244	1.91695
778	48.2842	22.5191	35.8459	53.4665	53.9529	65.5905	67.0603	66.3262	68.9592	63.08	3.10202	0.740569	3.19444	8.58279	2.83201	20.3083	24.6998	20.3776	25.8875	20.8649	0.274788	0.152807	0.53446	1.131	0.511405	4.45409	1.29499	5.59795	9.30455	1.83181
779	31.2441	47.1008	53.8293	53.0066	41.7106	65.4422	66.0586	65.6371	66.9745	63.7528	4.13328	4.61309	6.64847	6.20826	6.59638	16.9448	21.8271	25.392	15.4008	24.1097	0.641451	0.553878	0.313766	0.186341	0.120716	8.40811	10.5373	6.90781	5.75022	5.30899
780	56.3726	24.9486	59.2958	48.5092	51.3314	63.8859	64.2382	62.263	64.3045	65.8227	4.28725	4.30412	3.36634	3.74347	0.347833	23.1071	25.0602	24.7744	19.9836	22.1908	0.388809	0.419662	0.185351	0.144631	0.1495	8.86285	4.10321	6.83877	6.07392	4.69988
781	53.7866	57.0083	54.8348	52.336	33.2478	64.7686	63.652	62.1679	53.4639	63.6353	8.23611	0.79841	2.18851	6.42626	1.1104	21.5798	21.826	9.44177	27.8115	18.868	0.475839	0.302972	0.652711	0.888128	0.512789	2.46148	9.92748	1.41779	9.21478	1.11746
782	59.8994	57.092	48.2805	49.0954	51.8009	59.4897	64.4772	58.7382	67.3417	65.2725	5.24185	2.17686	1.95512	0.961708	1.40131	9.89262	4.59562	12.7434	15.8447	20.8202	0.223992	0.843991	0.624703	0.607268	0.508273	8.73046	2.96594	2.88337	6.41418	4.93238
783	51.6032	52.8376	57.646	58.5159	34.6143	64.1174	65.6054	65.8552	66.7317	59.1406	3.00432	2.95527	4.09172	6.62072	1.93882	25.1878	15.9242	23.9719	22.375	22.1812	0.66862	0.890603	0.470801	0.718538	0.326729	10.1681	5.237	6.16899	4.46549	0.601669
784	53.3694	57.5617	58.8496	58.1813	60.2153	65.5494	63.6784	69.358	63.4023	60.9703	4.53783	6.81287	7.81026	4.02764	3.72396	11.4793	23.305	7.61886	26.6396	19.0868	0.455076	0.145052	0.411122	1.0099	0.350823	4.10708	6.49966	0.98601	9.27779	4.68622
785	42.5223	48.3688	53.442	52.4531	4.25192	61.9178	65.1611	64.0001	67.6175	64.2795	1.89304	2.38331	3.79067	0.717657	3.14003	17.6475	18.6741	21.5943	17.7787	28.2258	1.00962	1.59322	0.1981	0.595399	0.470341	4.91742	4.67344	3.46759	4.36797	3.01492
786	54.1452	46.2667	41.7254	49.6827	51.1574	60.1275	55.4619	62.9872	66.8035	66.2724	5.44292	6.37578	8.32026	4.91751	6.63489	14.9741	21.6455	22.8348	25.3487	9.63177	0.584508	0.752652	0.623894	0.224723	0.227471	3.11206	7.6896	1.21329	6.62272	6.58553
787	54.0986	59.7101	46.1805	39.3519	54.5888	68.8444	64.4754	54.6211	68.6272	65.18	4.48479	5.55377	2.38192	1.4881	4.93616	10.5957	26.2369	15.0497	16.4194	8.0494	0.956306	0.501589	2.07571	0.443493	0.786545	4.2172	10.2482	0.939498	6.79655	2.51795
788	52.028	51.4208	54.6401	51.8188	52.1307	61.2024	56.7311	64.4808	62.868	65.4466	2.20234	6.00547	1.10566	6.04942	1.34705	15.1868	21.9051	15.7631	20.5412	20.3517	0.677529	0.519614	1.15365	0.745329	1.18193	3.29859	6.88175	1.7795	5.71854	4.62642
789	51.6937	35.3577	60.0302	58.7929	54.962	65.7198	64.128	65.9429	66.7768	64.2456	3.44433	5.70485	6.72464	1.06912	6.8047	14.1419	20.3208	17.1091	22.2232	23.6036	0.188707	0.231979	0.961031	0.398195	1.31779	5.98751	8.63403	3.95846	9.79926	4.38745
790	28.4095	49.406	59.7614	55.0809	48.6872	63.9645	64.1067	65.53	66.9116	62.8477	4.10589	6.97388	2.37419	0.737831	2.28149	17.7606	22.9764	21.1922	18.9594	18.7451	0.825607	0.121019	0.348216	0.244416	0.815819	2.31993	2.75818	6.73773	8.9908	7.89096
791	44.9978	55.251	47.6142	57.9887	45.039	66.066	64.0541	65.743	66.3882	62.3581	5.01991	6.30725	4.59567	5.65871	2.37405	18.8128	22.8876	22.8449	18.431	24.1801	1.16078	0.501149	0.422276	1.14664	0.267839	6.21051	1.13687	1.39552	7.10992	0.424188
792	40.5127	32.2759	54.159	58.4946	44.1078	65.2974	68.5839	61.0407	68.108	62.387	2.51274	2.28409	6.33941	0.968109	5.01348	19.7018	21.6596	21.6896	15.5823	17.3648	0.143567	0.933167	1.62517	0.828343	0.320984	5.31576	4.1894	0.93121	9.19668	5.6032
793	57.6298	46.3341	55.478	57.5566	52.0777	61.5174	62.2318	58.6469	63.9163	59.3532	2.16665	8.91076	2.52226	7.48172	3.18247	14.3195	18.9246	19.8442	7.66905	21.7864	0.231182	0.387355	0.545445	0.628139	0.94038	7.20501	4.43476	1.5669	5.45586	6.53231
794	53.8427	35.3639	54.7301	61.3028	20.5139	61.9114	62.2413	67.8743	63.7427	63.3097	2.70997	1.10808	5.35046	1.86488	1.13291	11.5822	25.9431	20.9164	22.1684	21.2221	0.191738	1.52694	0.21522	0.688766	0.51325	3.6125	3.78337	6.57577	3.74897	4.10077
795	44.2935	50.0678	40.5089	59.5584	56.4942	65.4059	66.7818	64.8001	67.4488	66.978	1.45931	7.35936	8.05464	5.69001	1.74878	12.0941	20.7864	15.3387	15.9396	23.8602	1.36572	0.13614	0.910076	1.31248	1.19494	5.49897	0.467659	1.65823	10.2188	2.9595
796	49.6362	59.1223	59.6753	55.9227	51.6174	64.0264	64.3821	63.536	67.5108	67.3707	3.12888	7.23549	2.97348	3.91483	4.54601	19.4597	18.6259	21.6491	25.4622	11.2483	1.11178	0.30013	0.338276	0.756787	0.327216	6.50426	3.88597	0.649559	0.82321	3.0785
797	53.691	51.1194	51.9534	55.5901	57.0573	58.7535	63.9234	66.0673	65.3692	62.0751	0.403337	3.56258	7.2301	2.53591	3.38253	16.475	25.9441	15.9331	17.9995	22.7649	0.991628	1.49936	0.198968	0.965722	0.961985	3.36889	2.73746	1.64988	1.58925	6.54489
798	51.1084	52.4036	52.0088	52.7999	63.1177	65.3024	63.9879	68.1598	61.5197	67.8713	2.63128	6.64282	3.71358	6.08718	3.7186	14.8618	6.02477	27.1673	0.693392	13.6829	0.292073	0.248732	0.173589	0.134924	1.61967	5.74026	4.66224	5.69093	6.80156	5.80088
799	51.2601	26.9324	44.2637	50.9303	54.0656	65.8626	64.4147	67.2088	65.9103	68.8376	1.98241	1.14033	0.799287	3.28686	3.24388	22.0179	19.9933	12.073	14.842	24.4149	1.26965	1.00213	0.485882	1.46179	1.55589	7.55339	10.647	2.50996	9.01291	2.89294
800	57.7779	55.3564	44.1685	54.6884	57.5761	69.4368	59.9958	66.7702	65.6389	65.111	7.07801	5.79023	0.986461	2.26686	0.352609	15.1082	19.9916	25.1829	14.2607	15.2288	0.497403	1.40798	1.55661	0.348392	0.144305	7.59773	6.64748	4.25569	4.45392	4.03672
801	59.7383	38.5541	41.2732	54.3587	53.9559	65.6711	66.323	56.2943	67.5631	61.7175	6.84703	4.76026	0.929282	2.42782	2.28718	22.3852	17.2808	13.8604	13.7269	10.9306	0.651109	0.777227	1.02228	0.116328	0.321526	9.50562	8.73313	6.52838	2.19259	5.13288
802	47.2891	55.4832	59.2598	53.0567	57.9459	62.3721	59.6182	65.5526	65.3443	69.7333	8.23325	4.41665	0.8703	5.48401	3.98963	15.3023	22.2487	13.8925	27.4992	23.9062	0.564568	0.22385	0.476309	1.74971	0.693571	8.05546	3.09106	2.71317	7.67048	5.66497
803	55.9392	45.0023	64.1036	48.8686	61.7224	67.528	63.2791	69.4747	65.1603	63.1515	1.96779	5.95895	1.57221	1.85832	3.4573	22.4289	19.8683	22.5902	28.7766	26.4555	0.248376	0.510663	0.332353	0.254053	0.272895	4.00153	7.40611	7.60869	6.9817	8.9419
804	52.396	45.7895	52.6982	29.8032	55.0257	63.6431	64.7545	61.2238	64.3444	64.7308	5.49203	6.17164	5.80031	4.61005	2.59568	20.1748	7.91597	17.561	21.5521	26.5892	0.834663	0.121125	0.113323	0.357791	0.65913	2.73968	6.29298	6.78619	4.68369	2.69323
805	46.5978	55.5589	34.6795	48.5149	52.9909	68.0241	69.0409	62.5451	63.4584	62.5726	2.78147	6.81332	0.599869	2.53735	5.72886	26.6082	21.0711	7.04785	18.5179	25.2663	0.531585	0.403963	0.428093	1.21005	0.114236	6.47581	0.376006	0.909963	1.28088	4.81467
806	30.5315	58.3314	21.7131	53.2164	52.7858	63.8116	60.4511	63.4806	65.045	63.5615	6.75094	4.24456	1.60643	7.47122	0.429173	20.0777	13.8723	7.73048	13.6197	16.9328	0.151484	0.219939	0.235071	0.525889	1.59002	2.90023	7.06817	0.237912	2.77837	4.35819
807	55.9705	60.5448	51.9301	8.78063	51.8681	66.1857	64.532	63.7417	64.5169	67.865	1.98605	4.43157	4.99883	2.6792	3.64378	17.9196	26.5198	11.1581	21.0249	26.6799	0.386655	0.176249	1.32269	0.702643	1.62444	5.05099	2.60999	2.81154	7.46004	3.86663
808	54.8156	53.296	40.2773	41.9453	50.3592	65.4285	64.3446	64.7245	65.6139	61.0295	1.66055	4.79661	6.47384	3.17984	3.41223	24.0936	23.3578	12.1973	17.5872	22.0796	1.14872	0.164037	1.01996	0.86531	0.153614	1.08221	2.2022	6.82888	7.31824	3.64072
809	39.9998	56.1927	53.7924	56.8125	54.8387	66.7037	65.831	62.5526	66.9833	71.7503	5.16991	5.61994	5.32061	3.66303	2.47886	11.5753	20.4365	21.5336	14.2493	17.0485	0.144197	0.290957	1.90299	0.22231	0.917732	5.80867	4.43694	1.93734	5.99321	3.57539
810	58.7645	41.8356	53.0468	55.0927	60.0651	65.2987	59.9129	62.9537	68.0566	64.1708	5.38576	3.92245	6.52696	4.08893	4.84363	13.8725	20.2892	23.0404	17.3158	18.2471	0.924791	0.207721	0.152304	0.247502	0.53618	10.6462	6.28718	2.79317	10.2396	2.88862
811	37.7304	50.8459	54.1348	59.1118	56.395	67.2977	67.4935	63.8489	64.727	61.7505	1.42422	6.09152	3.61573	4.76306	3.36769	20.4221	29.38	20.0124	24.4654	10.4752	0.592683	0.475733	0.21863	0.26015	0.682145	7.2586	5.34756	4.21803	1.92276	4.35275
812	49.2315	36.3891	53.828	34.9839	58.0486	67.6673	65.6864	66.7835	66.4162	68.6113	5.83096	4.35815	3.9773	3.27981	5.90417	19.5086	19.4257	15.1544	10.1016	24.4413	0.478607	0.706601	1.03075	1.02129	1.30307	4.42475	2.91024	2.91182	2.35432	1.55324
813	54.9301	55.0028	46.2998	44.2787	56.8582	61.1032	62.4035	67.7439	65.3013	65.2448	1.68909	6.18356	0.881132	7.38345	4.54218	17.6111	14.9034	20.5848	25.4171	16.2765	1.0606	0.647918	0.324888	1.01437	1.21768	2.15784	1.65393	1.40696	3.64943	5.05577
814	48.2915	34.3417	61.9429	49.6116	60.4148	62.6868	66.6653	66.9086	51.535	67.6795	1.18973	5.33755	1.91244	2.46775	2.47497	19.6099	15.5387	24.6344	22.4849	14.8338	0.478141	0.245261	0.101257	0.947464	0.455811	2.43068	5.06484	5.03806	0.625063	4.97659
815	15.7502	49.5649	53.4149	44.3322	23.4298	64.9479	64.9789	65.3045	57.0617	67.1169	5.19906	0.229938	3.20859	4.54687	1.32956	6.17136	18.1209	22.9745	3.84863	18.1484	2.24469	0.580107	1.07143	0.54631	0.19874	8.72369	7.84589	0.163436	4.89279	3.88618
816	37.7977	55.5392	62.3337	44.4941	25.6044	65.7034	62.3207	67.2703	69.3826	64.136	2.22379	0.627986	1.18402	5.14244	2.1555	24.9388	27.7544	22.7509	19.423	16.789	1.79491	1.20318	1.85473	0.797224	0.409445	5.33795	1.56604	2.37686	3.63162	3.77278
817	50.5687	54.6705	56.9453	51.011	56.143	65.106	68.5776	59.4292	64.5713	66.2855	2.47048	8.10079	4.33122	3.77677	1.20967	20.7868	13.0785	19.5342	24.478	23.2899	0.670286	1.17013	0.272212	0.792048	1.73766	10.5837	2.44659	6.75841	3.20501	5.28065
818	58.6434	53.7169	48.4299	52.0704	57.4005	63.7896	65.4635	62.0516	63.3823	64.775	5.30469	9.39839	4.86921	0.67454	5.16307	29.8553	18.385	19.1096	5.31306	21.5199	0.552968	1.17439	0.327091	0.191047	1.96872	7.13728	7.86233	6.67678	4.23966	7.83469
819	50.893	50.9782	55.8663	58.6914	57.8234	68.0416	58.3705	61.5433	65.8116	66.8577	1.74905	1.88768	0.220203	5.78579	1.25738	27.7312	17.3142	22.6263	18.6347	16.7315	0.37713	0.153152	0.695651	0.102119	0.19221	7.66303	7.34805	8.36348	6.86665	0.740743
820	55.4982	51.5093	58.2558	45.4074	41.6668	68.4483	61.2602	64.5437	64.4481	64.3616	0.550512	2.72735	5.05187	5.39294	6.30557	24.0113	13.1665	17.8704	18.5307	30.6498	0.329342	1.26266	0.829094	0.36796	0.865125	5.19931	4.38341	4.42513	11.1933	2.3752
821	49.0144	55.9692	53.0482	47.5699	60.7606	64.1903	61.6756	63.195	63.3963	62.8033	0.325229	0.84822	3.52196	8.13799	2.63697	24.4229	8.74555	24.6487	26.9266	16.9513	0.358523	0.113686	0.713981	0.283437	0.681384	1.71763	3.9856	9.47668	4.20315	2.88758
822	51.9111	54.3871	59.2482	58.8	56.6374	66.8208	53.9065	64.2027	66.8039	64.1268	5.2438	0.878019	2.64526	5.47377	4.42272	15.8889	28.1969	18.73	27.1555	9.25224	0.370346	0.25018	0.408631	0.169973	1.11633	6.67892	8.91695	3.49202	6.58649	0.615356
823	54.9065	46.9391	56.225	38.1653	33.8807	66.88	65.008	65.5929	61.3139	66.6876	0.589413	6.14716	1.5592	4.40083	0.116117	23.4862	21.0978	22.9368	19.7859	25.285	0.617908	0.355479	0.368441	0.343348	0.414051	10.1818	8.87587	2.59662	2.5625	4.97234
824	54.306	42.4292	48.7386	4.31912	58.1367	64.1477	60.174	63.3213	65.8137	64.0323	5.47308	8.80681	6.27708	5.72244	3.62416	14.1779	6.18758	26.4259	14.5624	10.3618	0.367032	0.296845	0.296385	0.395678	1.02769	3.17593	3.6184	6.31843	7.72397	2.3729
825	54.0913	41.2051	61.2824	45.6694	59.5338	64.2065	67.1487	67.8042	65.6555	61.4677	5.8653	1.97394	7.78192	7.16789	3.50516	12.0367	15.1817	11.1524	15.3636	23.2406	0.323371	0.961403	0.297773	0.888976	1.21862	7.97677	2.63758	10.3271	8.76237	4.97254
826	50.0409	55.1839	43.5732	58.2468	6.72219	64.3817	62.1957	64.8741	61.6594	62.8772	3.07498	8.1638	2.02632	2.5616	4.79965	17.1215	17.2143	22.8789	18.5744	18.7303	0.848189	0.463584	1.97388	0.114678	0.427828	3.63238	2.83488	0.358565	7.49342	4.09643
827	54.9409	56.4187	55.1665	50.4846	52.5533	63.7087	62.8857	63.9643	65.8222	61.5295	1.62572	8.47475	0.682156	4.09891	2.62554	23.6651	24.3797	17.0479	20.1775	18.2374	0.319856	0.212043	0.39504	0.591088	0.450816	8.02196	2.38453	1.82887	5.06141	5.64234
828	53.7901	59.8182	56.3638	57.7925	63.7468	69.3468	68.0388	63.3138	63.5332	66.6733	4.48151	0.514914	6.474	4.21143	0.599675	16.1141	15.8898	17.8097	14.071	25.9192	1.20964	1.20132	0.820451	0.765211	0.2627	3.38488	4.35134	2.72921	7.3703	3.85679
829	54.4165	50.8357	54.914	55.6649	7.78892	66.9313	61.6067	63.9734	61.7314	64.5236	1.90474	0.184733	2.30983	3.28172	0.502739	7.68178	21.7584	12.7428	13.3135	25.9618	0.533012	0.466158	0.477145	0.230769	0.599065	6.26183	6.81332	5.39099	9.27968	0.838522
830	56.293	58.5285	57.1664	50.8048	52.5962	67.3867	64.7302	67.3369	69.9606	63.211	3.30755	4.98229	4.29485	3.22429	1.85604	20.5297	18.3844	15.5888	24.6703	20.1282	0.100074	0.137715	0.755576	1.95026	0.61249	4.55338	5.79669	5.93557	3.11693	1.88907
831	53.0259	53.7178	57.3328	58.0855	44.5328	66.0997	63.3244	68.1902	67.2023	62.1196	2.06284	5.2051	3.41772	2.73921	3.4961	18.2518	13.6677	19.7879	23.2099	24.8933	1.1779	0.527009	0.460167	0.97151	1.76605	1.74901	9.04093	10.6773	5.04032	4.02646
832	53.2062	47.6392	53.3125	43.6692	23.9887	65.7951	55.8978	62.5821	62.9551	61.4979	2.79484	9.68846	4.27816	4.33011	3.55594	13.1025	20.3393	23.5098	20.5377	28.1578	0.47827	0.144383	2.13699	0.264162	0.585105	5.26608	6.06936	2.97074	1.1305	0.550687
833	54.8602	56.7182	59.9658	56.0791	56.2005	62.2077	65.542	68.4965	66.6178	67.6669	6.68509	7.15587	10.9262	3.81914	0.167503	18.6859	14.6857	26.4127	19.7673	22.0254	0.132917	0.229568	0.213467	0.161165	0.940477	10.8717	5.98952	1.49916	7.46604	5.46467
834	49.5965	43.0879	53.208	52.1739	54.8553	65.5327	64.9244	64.498	67.0399	66.796	4.9126	5.78186	8.44388	1.28015	2.38717	22.0957	18.1147	12.0285	15.4537	5.87545	0.15751	0.906069	0.447567	0.331445	0.4199	4.87489	3.63887	4.26891	0.803301	6.14347
835	55.5771	56.7076	53.7441	38.7508	52.995	67.5246	68.6763	64.5989	65.0037	66.8771	1.77339	2.53784	2.7525	4.37125	1.13204	16.4453	22.3044	2.92961	22.4344	18.6659	0.146186	0.512592	0.342203	0.834302	0.741296	5.17801	5.22102	1.38496	3.31066	0.712806
836	45.0005	51.3437	60.0967	59.5356	46.1475	63.09	63.511	67.1641	68.1126	65.7319	3.07198	6.28882	7.92898	1.35337	0.550023	16.0003	16.6302	16.2553	23.6688	13.2701	0.688257	1.36847	0.208745	1.15455	1.77604	2.86924	7.06656	3.89192	8.36857	2.7922
837	46.6829	57.4692	55.2618	57.2308	55.7358	64.2654	63.1188	63.0666	66.1795	63.0954	2.15768	3.5413	4.07625	4.2011	4.53745	17.77	10.6751	17.5872	23.8155	15.2814	0.52878	0.303037	1.33987	0.642992	1.05573	4.17264	0.146296	2.84001	10.6227	3.36653
838	53.4172	52.1498	52.4743	51.8993	50.471	62.3863	69.6728	59.6423	68.823	67.0942	3.82093	6.04875	4.45153	8.17415	3.12897	23.5558	25.0321	14.7724	16.5991	18.5075	0.160945	0.582247	0.759472	1.27717	0.300651	7.90199	7.47115	5.77631	0.857167	1.20232
839	59.457	46.4787	41.2306	56.4753	50.4443	68.0392	67.3524	66.2853	66.2197	64.1257	4.61056	2.9149	5.77249	1.7562	4.14708	28.1462	20.0598	16.979	20.3909	12.9893	0.776898	0.269807	1.35864	0.360765	0.594898	5.8651	7.82121	5.50654	5.2999	3.94945
840	50.8607	55.9438	51.9502	50.151	60.9684	65.6513	64.199	61.7636	69.4328	66.8069	0.195543	4.85466	4.54447	2.20307	0.322924	17.8983	19.5317	15.7163	9.44212	21.0031	1.295	0.231094	0.624	0.177811	0.66495	8.95566	3.91919	5.58428	4.75129	2.08413
841	61.7604	27.0122	52.464	45.5141	55.0768	62.6048	66.7953	59.7154	67.6694	66.6577	3.01601	4.94606	6.83611	3.71473	1.21559	20.8196	22.4867	27.2777	20.3245	17.1133	0.962132	0.124275	0.778988	0.162798	0.286496	3.42907	1.24588	8.47371	2.30643	5.67995
842	62.6238	53.9081	52.6992	50.9145	55.4381	69.2415	53.291	64.5399	63.8396	64.7327	0.538671	8.05	6.9912	1.21615	1.57053	20.6053	19.5441	20.4333	11.1366	25.3928	0.642201	1.88512	0.303829	0.176567	0.62381	4.33964	6.51674	1.7503	9.25272	4.1668
843	45.1656	58.3318	52.6182	54.6809	36.9626	64.7839	64.7825	56.3388	62.956	60.2005	3.49123	2.058	0.23299	6.30184	2.15667	22.7343	27.3816	15.165	19.3041	22.1419	0.62252	0.271265	0.258357	1.73469	0.22084	2.22095	4.65887	5.00473	7.16237	5.97346
844	40.7928	54.9792	59.8872	42.2914	56.778	65.8959	64.3907	69.4675	58.1352	62.1596	1.92594	2.81181	0.770727	7.26978	7.90329	14.5911	17.7496	21.9221	22.9445	19.4388	0.171014	0.41323	0.114461	0.344003	1.44557	4.49625	4.79922	6.97164	3.50507	2.57187
845	46.2338	51.2958	46.5143	49.999	51.5512	56.6436	65.2397	64.4141	65.7861	63.9144	5.38323	4.6263	1.76995	4.00176	2.0177	20.4449	20.0395	5.81814	18.2892	15.1347	0.460958	0.460769	0.210226	0.298847	0.262117	4.80131	3.85098	1.60401	7.27719	4.56525
846	35.5878	54.7155	33.8588	59.4567	45.0407	64.0855	65.817	64.1472	57.2669	59.2557	4.5941	6.29872	1.29308	2.88292	2.00896	16.4684	24.8843	24.6139	25.5875	20.1767	2.48081	1.20632	0.441934	0.352454	0.384855	12.0604	8.60553	4.68304	8.54685	5.13226
847	57.4878	53.0371	50.5611	55.3997	55.8151	66.0703	64.2267	60.1478	64.521	67.544	4.35492	4.07265	2.60778	2.28263	6.00199	16.5066	30.1281	19.9227	10.6804	20.6696	0.291532	0.453543	0.960649	0.163384	0.371029	7.62011	8.90769	5.70263	4.56119	2.04256
848	55.9052	32.9111	59.431	56.4726	44.5525	61.7989	63.1261	53.72	66.5355	67.7859	6.06971	5.44438	2.67595	1.62022	5.16797	24.5302	13.7158	16.9469	22.7672	24.24	1.12413	0.349945	0.357764	0.285624	0.342173	6.16717	6.54139	5.9943	11.6695	0.183273
849	53.5153	47.8139	44.8369	41.0432	32.7618	61.0684	56.0995	66.8834	64.2736	66.5498	2.76115	8.93812	1.05278	5.1441	4.8268	22.3147	24.2403	2.91172	26.8792	15.6169	0.156285	0.732014	0.106249	0.124902	0.916132	7.95762	3.44316	6.29581	0.981095	6.21353
850	40.9346	0.684108	43.3833	49.0592	58.4688	66.2706	68.2642	65.5756	67.9165	58.662	1.75249	1.45526	5.76264	5.85119	3.96893	17.6555	16.6186	3.9904	25.5453	29.0535	0.931309	0.485825	0.552762	0.362709	0.124502	3.54184	7.66482	6.07264	9.05838	3.83322
851	58.3945	46.534	51.2253	51.6832	59.102	64.4731	65.0271	61.6752	64.5862	65.9546	4.15879	2.13801	6.04804	2.09005	2.52247	20.6796	13.7915	16.6575	13.3269	3.91892	0.157504	0.29942	0.263741	0.20095	0.239759	8.47172	8.03128	0.622567	1.77445	5.75634
852	31.745	52.508	55.3134	43.8226	59.092	69.6295	68.0523	59.3522	66.068	62.2912	6.21467	8.38863	2.44339	3.8936	0.568566	18.7262	19.0126	18.8552	25.4796	17.0991	0.291597	0.358101	0.107549	2.72883	1.3655	1.8004	9.08108	3.40973	4.35685	3.92973
853	53.817	54.1308	47.9716	55.396	49.1558	60.009	65.7154	64.2821	63.8307	66.1124	5.47729	1.6075	1.61765	6.33266	2.67609	9.44281	15.5788	11.3874	20.8804	15.2583	1.10248	0.21419	0.114529	0.193241	0.132454	0.996716	10.3498	3.67912	6.78089	8.08241
854	55.7392	57.0103	24.5096	43.3852	58.9797	62.3301	64.5585	64.8349	66.3061	67.0559	2.26814	2.91502	1.07534	1.57207	2.70949	18.1045	19.7207	16.2802	17.3547	22.6372	1.35307	0.138984	1.05835	0.792543	0.746484	7.39004	5.57909	3.54014	11.6367	3.71375
855	54.2296	57.122	50.2594	33.0409	53.812	67.8092	66.1827	65.3266	64.1424	63.4209	6.93518	5.69237	4.93149	5.79413	7.83638	4.60665	27.5176	20.8693	22.346	21.6967	0.803154	0.751004	0.90169	0.500093	0.40411	6.37237	3.79153	6.58153	2.02526	1.73638
856	50.6523	54.3248	53.1027	52.4293	55.7318	65.9449	66.8629	65.4923	65.3025	69.7388	3.27091	0.651401	6.65816	4.62816	3.44877	27.5934	24.8712	18.3357	20.3339	26.9218	0.272301	1.00078	1.42471	1.31183	0.285341	8.09337	6.65536	1.22189	6.99077	5.01557
857	50.8249	55.7287	60.0828	50.5521	58.0201	60.036	59.9557	68.7354	68.8497	67.587	2.83977	2.78019	2.94505	4.33806	2.2725	22.4277	16.6992	18.3824	17.706	20.1347	0.604901	0.330628	0.20059	0.50143	0.974195	6.13225	12.001	1.79734	4.7903	3.15476
858	50.4594	56.8331	61.3677	55.6412	51.1776	64.5712	65.5088	67.2069	66.2651	62.5998	4.09429	6.91425	2.00937	3.37588	1.93169	21.5443	19.7461	18.1814	17.1931	11.3083	0.516956	0.369054	1.62261	0.729344	0.967984	2.99889	6.57396	5.22504	9.1526	4.49059
859	58.7249	42.0778	49.4902	61.5842	63.116	65.3848	63.3836	63.0517	60.6079	65.3398	3.21129	4.35771	5.52606	1.44311	2.91614	14.4518	22.4022	18.2488	26.585	21.2068	1.9855	0.299062	0.693062	0.130432	0.227214	9.2532	5.41696	10.4034	5.55968	1.86853
860	43.2429	57.672	43.4072	51.7617	54.0977	68.3334	65.6742	67.2863	60.587	65.1929	5.75375	2.54562	8.45272	9.24103	2.55272	24.4126	26.8558	24.3405	13.5223	13.6985	0.274313	0.955643	0.163598	0.880117	0.413788	6.62452	5.24274	3.68507	7.25548	4.90138
861	52.4741	37.7587	54.2157	53.5223	51.2944	63.6898	56.8762	63.6458	51.3285	64.6944	4.19075	1.905	6.56942	3.60061	0.320546	18.7429	28.5915	19.9047	14.8424	17.0097	0.724885	1.19108	0.832895	1.49676	0.597953	4.48442	3.78854	1.20211	3.54471	6.64787
862	52.5195	53.981	53.8983	45.8772	56.2339	63.953	66.257	66.2298	67.6435	66.7992	4.24105	4.0285	0.484549	3.9879	1.03797	13.4715	21.0688	13.4611	17.527	27.4977	0.281717	1.47406	1.81911	0.770806	0.915379	7.30569	5.73465	3.77852	8.02102	6.75583
863	59.2219	55.1821	53.4894	59.38	52.8169	68.2237	67.259	65.708	62.7663	66.0064	4.23755	6.15584	3.78176	0.962122	4.22843	19.2257	23.12	21.0255	8.87595	21.22	0.853891	0.263295	0.426836	0.678625	1.28073	6.80909	8.2829	6.92863	2.65457	5.74258
864	49.3947	61.2473	21.8032	46.5297	50.7848	64.6836	66.897	64.2516	63.9787	67.355	5.70257	8.29519	5.88172	4.42089	4.76264	19.3776	23.0968	18.7231	18.8857	20.2638	0.94574	0.303283	0.682681	1.42894	0.113598	9.73432	3.49309	8.14505	5.69489	6.65844
865	51.5163	43.8759	53.4673	58.738	56.5793	66.9849	62.5546	56.5092	64.9622	66.9285	2.37332	5.40615	3.10567	5.22498	0.569888	9.73795	11.789	19.0489	24.5023	18.9677	0.265758	1.01951	0.150159	0.139373	0.482559	12.2571	8.88481	2.79449	7.91283	0.674668
866	54.4686	51.4245	22.4713	44.7019	48.8653	65.2944	59.592	59.7824	63.9999	65.1945	5.06315	0.662767	7.28837	4.32733	2.26	22.3998	19.6012	21.8726	19.2056	21.5107	0.940767	0.213432	0.105732	0.208005	0.380247	0.245639	2.16342	8.3993	9.75202	1.07607
867	51.0908	59.438	59.5833	48.6955	61.0495	66.7193	61.6548	67.4597	63.2663	64.9665	1.60018	6.73241	2.99088	5.54438	4.64494	16.4296	26.2985	24.6271	18.0833	19.5212	0.642143	0.261084	0.170905	0.408541	0.805363	6.11156	5.52993	3.38012	6.13103	1.68437
868	52.7641	41.9817	53.1401	46.1871	57.1064	68.799	62.8748	63.5856	63.5684	67.3203	2.01767	4.88213	1.20589	5.03749	3.83161	13.8073	20.5274	17.6761	15.3145	26.2049	0.268086	0.443372	0.244943	0.285628	0.201537	7.09788	4.36757	5.49571	2.55443	0.631348
869	36.1879	44.8945	60.122	49.3784	49.5305	49.356	64.6077	61.0429	62.3668	64.5155	4.4879	1.57035	1.57129	4.52041	0.811001	14.718	28.267	13.5496	12.0887	8.16459	0.349072	0.270699	0.586016	0.13237	0.421343	2.23557	1.54855	5.76082	1.62768	0.765489
870	56.1731	52.9933	55.4355	54.8038	48.465	59.6707	63.8905	67.6271	61.8636	66.0913	2.1193	3.96989	8.12024	5.21959	4.01109	15.5678	23.3629	11.924	23.8765	14.1942	1.55581	0.169749	0.811885	0.606503	0.218404	4.14314	3.88536	5.10049	8.12064	6.74272
871	35.0545	56.3389	36.5457	37.8823	48.6308	63.2057	62.8872	63.5513	64.4297	65.9982	2.51005	3.69711	1.18863	5.12519	3.14479	23.4347	19.5656	22.4967	24.7369	24.3829	0.49966	1.04144	0.451414	0.348813	1.14086	2.57931	4.99342	3.7907	10.012	9.43889
872	57.0564	48.4707	14.1779	44.0703	34.5569	68.3196	66.0727	67.7741	68.3799	67.7516	2.31158	3.71336	5.48994	5.32344	3.54749	17.8869	18.0596	14.986	14.625	25.4089	0.669243	1.85842	1.6635	0.663911	0.795719	6.63079	3.13839	1.42243	6.59211	7.62331
873	57.6158	55.0329	52.717	45.7524	28.0198	63.8817	62.7929	61.8105	64.4044	63.8948	3.05974	2.09347	3.76801	3.18616	4.5521	28.2664	19.1045	19.837	19.5183	8.72271	0.413262	0.186904	0.260643	0.384913	1.16522	1.10581	3.52379	6.65505	3.92716	3.84477
874	48.323	36.577	63.5074	55.1108	44.8499	66.621	63.8362	64.0803	64.0338	65.9021	1.40238	4.17902	5.26265	4.37119	3.36812	22.3707	15.9167	8.38836	10.0242	22.8478	0.417759	0.403061	0.860185	0.102827	0.440389	8.4321	8.89958	5.21667	8.29996	1.79592
875	58.0504	53.0771	4.76591	54.9811	50.9229	63.0891	64.3237	65.5251	71.3366	62.6644	9.6196	3.86753	3.8931	0.416304	2.518	18.6715	21.8213	15.1249	20.3124	20.2902	0.467331	0.495156	0.144375	1.02746	1.89517	10.1916	6.25579	5.95693	8.01123	3.43787
876	49.1951	55.3009	51.5018	24.0373	57.3846	63.3177	67.0104	61.4576	68.6078	60.3509	5.74796	0.446912	2.10684	2.78361	6.83064	18.8857	18.8577	20.1285	15.6302	23.7752	0.155839	0.256237	0.599792	0.416082	1.6866	8.89476	5.17808	4.57726	6.41437	3.26555
877	53.2939	58.6241	39.9888	40.8237	43.6517	68.8267	66.3836	66.8831	68.4011	63.7774	0.619469	3.98505	3.44978	9.46827	0.990879	10.6887	21.9589	23.9707	18.8766	15.413	1.20251	1.27133	1.27881	0.172977	0.288944	1.03857	3.25349	4.42969	2.65013	5.91818
878	50.7576	32.8027	15.8505	56.1683	48.6196	68.538	64.6869	64.8465	63.2331	62.997	5.38885	0.59766	3.53434	2.81588	4.85488	15.4899	23.2142	22.0757	12.266	14.3018	0.147707	0.928881	0.311489	0.334933	0.84805	4.41889	9.46249	9.55111	1.15399	4.95017
879	51.816	52.0756	56.4551	58.7813	48.0452	64.7245	66.4785	64.7698	64.0932	62.7365	3.98235	6.92318	4.25281	9.04997	6.25883	15.0979	11.6432	15.6379	24.826	16.6402	1.25274	0.726046	0.556699	0.572242	0.122621	4.36659	7.87898	5.42451	3.64154	7.33442
880	48.8724	49.8778	57.0915	21.8328	52.5195	64.3314	39.9754	66.084	61.2987	63.7903	4.72794	3.00961	8.38645	5.77889	2.31137	18.5615	7.99017	13.3162	23.9468	17.478	0.114326	0.475119	0.127681	0.166972	0.22761	4.58036	4.56758	1.98026	2.10954	8.25515
881	55.968	57.6484	54.7336	59.3962	56.4636	66.6914	63.2867	58.8621	68.5181	60.6375	3.2671	8.69884	2.57181	8.24594	0.745303	18.7036	20.4702	21.5139	8.72549	11.1497	0.486321	0.3706	1.07799	0.523085	0.621544	2.23667	6.05042	2.06897	1.85252	3.29953
882	27.3343	53.3373	48.2639	65.0456	50.7243	64.0476	66.8839	62.2729	62.5366	72.1421	6.64881	8.56439	0.42447	3.46165	4.66633	22.1534	17.0497	23.1361	19.1154	11.7398	0.638806	0.599076	0.143723	0.309784	0.337417	8.60313	7.45817	10.1961	7.47513	1.96036
883	44.8339	4.73764	52.8511	52.1618	44.5758	63.4588	66.5449	69.8413	64.1418	61.209	6.00449	2.30152	6.0144	1.36576	0.661543	5.55119	15.2049	18.1645	20.9005	16.8882	0.27437	0.295358	0.567548	0.575821	0.256675	5.93204	1.88891	7.76503	2.61017	2.77024
884	52.4366	25.3364	55.677	57.7325	62.4781	61.2893	61.9833	62.8811	69.0585	63.8768	0.843262	5.8238	6.72908	6.02699	3.89206	18.7742	23.1358	24.1573	23.2314	21.3903	0.526063	0.723965	0.495645	1.71789	1.40839	0.70443	3.28079	0.785127	4.72204	1.92674
885	54.3254	52.1041	54.7719	55.85	56.7508	61.9019	57.7137	64.6656	69.5307	67.7234	4.02236	3.73409	5.41937	4.91458	0.497382	17.4092	13.718	23.9057	15.97	21.3014	0.749601	0.168946	1.04328	0.397894	0.107081	8.56815	5.60533	7.17663	7.40364	3.60663
886	46.7586	29.1764	39.2678	56.6103	51.632	64.4054	65.4512	64.0338	66.3233	64.5566	4.32059	4.82842	4.95327	2.62778	7.48708	26.9138	26.9834	12.2546	14.2556	11.0246	0.11964	0.47576	0.47133	0.60183	0.395473	6.41394	2.23497	10.6794	4.06428	0.779684
887	31.5377	56.9144	19.0488	58.0157	52.7413	64.7185	59.8359	68.4664	66.9691	66.0242	2.55763	4.9726	2.29691	7.3799	1.43977	9.46899	25.3234	20.2342	21.4235	6.06385	0.961425	1.50455	0.385575	0.152491	0.295111	10.7096	2.58762	4.89865	1.20416	2.81541
888	56.6759	55.6271	48.8938	48.5055	43.1025	59.4842	65.4775	62.5549	66.4416	65.7268	4.75566	2.58034	3.88947	6.82104	4.5147	18.7444	20.9132	17.3751	20.7652	24.0118	0.737972	0.203	0.508452	0.125351	1.0814	1.42714	4.72411	5.1217	4.76953	3.94238
889	48.3027	45.7355	57.6702	34.5631	47.8572	65.938	64.532	61.2828	63.0389	63.1009	1.29492	2.88324	2.05234	3.21513	3.42065	22.0446	20.0624	21.9514	22.9065	11.3667	1.14208	1.75422	0.107171	0.666214	0.119871	1.14693	6.48328	4.39746	4.69879	2.7273
890	47.4474	59.1025	54.4824	51.7172	48.5205	69.4094	59.3767	65.8694	68.2255	56.5966	1.14187	1.317	2.53621	0.448899	0.167432	21.1089	24.4577	18.2083	20.6847	22.4624	0.503202	0.90287	0.398386	0.130417	1.72449	2.38506	3.97803	3.83629	4.59758	2.31039
891	53.6228	58.5867	37.7536	53.8691	52.1997	65.8152	62.9548	62.8533	60.4566	64.2048	6.52381	6.11556	1.89859	4.23596	2.31024	16.41	12.135	24.4638	13.7822	27.1931	0.237471	0.228774	0.369629	0.505277	0.653133	4.01358	6.11349	6.04158	12.3841	0.763801
892	27.3219	50.8296	62.7489	57.7113	44.7154	64.5782	58.7085	62.1159	66.2962	64.9001	2.6349	4.84355	1.84864	7.23384	2.02256	18.4652	25.8438	17.1625	20.4393	25.8021	0.757059	0.644047	1.46443	1.24057	0.145077	2.1081	4.69145	9.72088	6.49432	5.77542
893	53.1532	51.0758	56.8326	57.4398	47.5491	67.327	61.9802	64.2378	65.8948	61.956	2.22106	5.54272	1.38639	0.554528	2.25499	20.7066	20.022	22.5826	22.5922	24.0343	0.407224	1.32003	1.44981	0.246891	1.18314	7.24894	5.13722	0.848064	8.28236	4.29948
894	52.1527	44.7539	50.9235	54.4888	45.2084	65.4205	63.6209	64.1838	65.4086	64.5301	5.05945	7.59085	1.46696	8.12502	6.27328	17.4014	14.0572	17.4915	22.7296	23.5189	0.820094	0.137898	0.175343	0.13152	0.366048	4.42919	5.55305	4.4562	2.12681	5.69595
895	52.4006	31.5006	51.0792	39.9836	57.134	66.3123	64.9936	68.2281	64.9413	67.0065	3.76792	1.98049	7.92274	6.81146	3.57557	18.022	24.2482	22.637	7.36656	19.752	0.546719	0.192367	0.806235	0.207851	1.13736	3.87788	4.65909	5.89747	5.89775	6.06634
896	54.4081	55.0804	49.6427	59.4062	58.3179	61.1729	64.0961	66.5127	57.325	66.0548	8.84162	3.98712	3.57235	3.19969	1.28558	20.6944	16.0938	20.2003	18.7096	22.0422	0.396238	0.415803	0.24629	0.209849	0.635175	9.22585	5.39412	3.75729	4.13336	0.996821
897	53.1254	52.9152	53.5569	54.5014	55.4897	69.3752	66.4055	60.7601	60.8931	66.5301	5.19043	1.8757	0.719149	3.30206	5.25025	23.3098	15.5824	16.6714	22.3436	23.218	0.4199	0.212891	0.94767	0.561573	0.577481	3.29393	3.22338	7.15797	8.99886	5.97318
898	56.2405	31.3311	47.9636	59.1311	57.3121	64.0631	65.8759	66.3846	61.166	65.9662	1.60614	1.63614	3.55168	0.466476	3.66586	15.8574	19.3962	25.8951	21.3895	20.2182	0.432779	0.256857	0.166897	0.297743	1.06281	4.8787	4.84561	3.13109	4.09305	3.53786
899	52.919	57.1946	46.5477	31.3378	59.9136	64.1153	66.3821	64.8547	69.8219	65.4386	3.80687	5.60203	0.860855	7.48935	0.501531	25.0264	18.8188	17.9571	20.4375	18.2095	0.243624	0.274088	0.298988	0.268476	0.599705	8.04864	0.665011	4.73639	8.60325	3.95048
900	47.7709	27.6319	58.1608	41.9726	52.9639	61.9931	65.559	68.5636	69.6831	67.5566	2.74079	3.60774	7.07936	4.11921	0.999778	19.2647	30.5906	7.2308	23.4028	16.4612	0.441279	1.00299	0.261022	0.2197	2.52717	6.99466	6.91472	3.94135	6.27095	4.29544
901	30.72	44.1857	57.6671	53.6669	53.609	65.1994	68.1275	65.8098	66.8999	63.298	5.25905	8.83889	1.16283	2.78182	6.9355	21.8709	25.3984	20.3703	23.7736	20.8139	0.122179	0.606474	0.148983	1.2528	0.543153	3.75013	5.96079	8.25121	4.25624	3.73309
902	54.3466	59.4474	58.1163	53.7656	56.8539	63.0246	65.515	66.9508	64.7652	67.4691	3.98624	6.63649	3.92627	1.43045	2.48765	9.72612	24.2742	13.332	9.91126	23.8913	0.101889	0.135062	0.193345	0.258947	0.111469	11.2486	6.64171	2.63627	2.78217	6.11519
903	58.3146	50.1175	40.9071	55.82	49.7205	64.6401	36.0897	67.1743	65.635	64.6697	3.33899	4.94218	1.3205	10.1032	2.47251	13.6967	25.9432	15.543	17.5947	18.639	0.266589	0.651478	1.01542	0.349883	0.290966	3.76327	8.12348	4.27897	3.1525	0.9242
904	53.0186	53.743	51.4629	54.2087	51.5118	65.9123	58.7862	66.6856	64.8153	67.8641	4.39478	2.08009	1.5403	4.20307	6.62367	20.075	21.9175	14.4549	18.1448	17.9593	0.180523	0.745036	0.158367	1.04171	0.414383	1.60478	5.96787	4.90183	5.85966	1.46271
905	43.5424	54.188	61.75	48.8975	43.2806	67.4868	64.3986	66.012	65.2569	67.9359	5.77155	3.24295	5.33968	6.78621	2.24736	20.3416	26.0857	29.2069	14.8815	21.7721	1.28383	0.465586	1.72914	0.595572	0.523501	5.2239	6.84347	6.28348	0.158573	4.43434
906	55.9164	55.3564	55.6265	35.6349	42.3189	65.1107	62.7197	67.7882	62.1172	64.9821	2.31936	6.84482	3.48335	0.852253	1.3742	23.8824	19.6919	17.6652	26.6669	12.171	1.04099	0.903231	2.30268	0.197619	0.129767	1.3451	4.77222	5.64016	6.85474	4.45459
907	19.9023	50.6074	58.0659	54.7808	52.1418	66.6625	63.2205	65.3043	65.1962	66.6735	3.56103	1.69644	3.83138	2.32156	3.72658	16.7598	18.758	20.3417	13.9033	27.522	0.289727	0.527597	0.621505	0.327795	0.130516	4.65561	6.49569	9.85015	3.49709	2.30362
908	46.6887	51.7881	53.0357	54.7194	29.1327	61.8436	67.4946	64.1423	63.8313	68.5667	1.3957	0.642849	4.97733	1.96385	3.14065	18.9893	22.4941	22.5694	12.5254	20.2419	0.427504	0.470686	1.38759	0.483915	0.842087	10.0383	2.32129	2.33853	3.94022	5.15831
909	51.717	56.3226	11.9363	62.1394	47.6588	60.5175	61.9968	63.6568	66.0822	61.4879	5.33184	8.53803	7.18122	4.62652	3.14367	18.3393	21.4742	5.68477	18.9134	22.5796	1.37359	0.830393	0.564491	1.07989	0.135461	5.44096	4.38741	5.40338	5.79848	2.01352
910	51.756	41.0115	54.8539	58.5639	52.3325	66.0553	66.1578	66.4247	66.2217	60.1026	4.10245	5.09476	0.211574	4.78903	2.86206	22.9401	24.9457	19.2784	21.8549	12.1089	0.446183	1.06508	0.558274	0.647952	1.00995	6.36843	2.17295	7.25891	2.38173	3.34827
911	48.8192	56.9645	50.7549	55.3514	46.3125	63.6813	56.4932	65.5159	63.9262	66.3655	2.55494	8.32561	5.34487	2.46205	3.08609	20.8511	16.3793	14.3864	14.7899	22.6053	0.426658	0.379944	0.463256	1.31915	0.589176	4.15308	8.46848	10.4125	2.16909	8.55377
912	55.2006	55.5639	59.7124	48.7989	59.1802	62.7459	65.4872	67.8123	67.0037	63.6072	3.14375	8.27424	5.38682	2.15875	3.34298	23.1882	20.5449	24.7917	17.8479	13.3671	0.841221	0.556585	0.272548	0.549044	1.51417	7.62794	1.0452	6.42992	7.91562	4.41573
913	50.3814	46.6136	46.2671	50.7641	53.6025	64.3061	61.33	68.7456	66.8643	64.6759	6.56823	4.36427	0.418395	1.29193	1.2817	18.1636	27.9181	16.791	11.2637	18.1434	0.89252	0.272002	0.620277	0.323956	0.924738	7.6251	8.42222	7.94412	2.19867	1.55713
914	53.8116	46.8906	60.2702	58.4144	57.1287	64.4043	61.9281	55.8094	64.2141	67.476	2.52676	4.61285	6.05869	1.4037	4.71677	19.6572	15.5937	18.7549	21.4262	22.0225	0.605349	0.380613	0.239526	0.123808	1.17353	8.61644	1.91641	11.5637	5.9529	0.950023
915	58.857	51.247	55.526	39.4913	60.3346	62.6467	66.2846	62.6122	66.5952	65.3146	6.88634	1.93063	2.84579	3.05661	1.46582	8.05538	9.97002	17.5429	23.9424	21.8825	0.174135	0.824323	0.123026	0.119925	0.662941	8.01276	4.85291	7.52204	4.59087	4.57876
916	56.0858	57.489	56.43	56.8177	53.3124	65.9687	66.5284	65.1989	65.5904	66.84	2.1053	1.41606	2.38119	3.24395	2.113	13.8989	20.377	21.1691	20.1491	18.2343	0.441458	0.301792	0.306968	0.332427	1.92223	0.501979	8.36292	4.8047	4.38525	2.25275
917	59.3356	62.0459	40.3303	52.4979	48.4072	63.0985	67.0215	65.8589	65.5575	62.7685	4.98651	2.40778	5.72449	4.30988	3.49018	10.3392	17.8576	17.2442	16.8176	15.7097	0.303187	0.940534	0.217655	0.439826	1.09309	2.48411	8.12589	4.93014	9.64521	1.8524
918	51.508	53.1867	55.6587	42.4215	54.8037	54.9878	62.5148	63.5851	67.2913	65.0038	3.08934	3.96614	2.90267	8.34308	8.07156	4.7991	23.7655	20.2176	23.4096	31.0321	0.232526	0.174785	0.109422	0.634739	0.224078	0.62002	3.43326	0.897219	4.82116	5.48052
919	55.7056	55.4645	56.612	61.2408	57.7694	68.8242	58.8392	61.0943	64.6158	66.5647	5.29877	6.04162	2.67746	6.17462	3.55827	13.425	24.4369	15.2391	20.5445	23.6938	0.171008	0.148968	1.50577	0.554109	0.22402	7.47764	4.61252	7.03165	7.23196	5.66846
920	37.985	55.8996	52.6602	54.2625	54.7513	63.9778	70.3618	64.0426	69.0263	63.4675	4.79587	8.68897	4.82815	2.97787	4.99858	20.1974	24.234	11.5064	24.0173	26.4291	0.762951	0.93447	0.643477	0.233868	0.149055	8.56982	1.52871	7.65739	6.65943	2.15304
921	56.842	51.6599	53.8915	38.9887	57.5332	66.52	63.2087	65.6361	69.008	70.5055	0.791482	3.27276	5.12345	2.6408	0.281625	23.4614	21.8375	16.265	28.7671	26.1472	0.781611	0.518264	0.289531	0.730724	0.432462	1.10569	10.9468	1.27521	3.69401	3.07191
922	55.5293	18.3011	50.5541	13.8068	56.6205	66.3599	63.4845	64.0315	64.7262	66.2124	2.25703	8.28176	3.65814	1.3875	0.61486	14.1267	21.9497	21.1726	18.5364	17.5861	0.47555	0.450376	0.269138	0.161952	0.652234	5.11721	3.77823	3.66395	5.30936	2.22215
923	60.5246	48.8553	45.6952	53.2023	50.9548	69.8653	59.5474	64.8703	60.4582	58.3382	3.09636	4.20525	3.24076	7.56835	5.76043	15.2313	22.6969	19.4946	15.6615	24.0766	0.244264	0.21752	0.238079	0.514329	0.410149	2.25102	4.15634	2.44133	1.96329	2.70202
924	51.033	48.8234	40.069	55.0298	50.1537	64.7147	52.4321	64.8063	64.8383	65.6652	5.81162	1.45955	6.47464	4.82904	0.678231	19.1778	15.0292	17.0865	19.9773	22.1525	0.216134	0.389388	1.21982	1.05679	0.127317	3.40464	5.60926	2.74786	5.20155	1.77949
925	52.6651	59.4718	51.7551	47.3556	34.5378	64.4401	63.5668	64.939	69.2233	66.9351	0.443147	5.60231	2.1317	3.13047	3.07372	21.9069	14.7042	20.4018	18.5161	24.3424	1.277	0.491309	0.417147	0.610095	0.324382	8.36588	11.1022	5.71885	5.94724	6.65899
926	54.9818	49.6657	59.7475	54.8061	56.8513	66.8939	65.7663	65.536	66.297	62.4409	7.23089	3.77193	2.13631	7.12551	3.57996	22.9845	13.1381	15.4994	20.4122	23.036	0.132357	0.426397	0.399424	0.25563	0.415109	7.71994	4.97034	2.01945	0.674384	8.6108
927	36.4318	44.8075	47.2815	58.6421	43.2974	65.6801	63.6216	62.4888	59.8795	68.2815	0.421603	7.92402	4.03079	2.76671	2.1154	20.9852	19.3533	15.4656	14.3706	24.6317	0.817067	0.777263	0.300939	0.567893	0.363873	7.23686	6.03067	2.93502	8.76548	6.02824
928	56.4023	60.8731	60.8752	50.0351	61.7028	66.5621	64.6951	65.8167	71.1693	62.2006	4.56788	1.58704	2.75041	4.8179	1.93061	8.03194	19.1356	23.5762	16.2788	18.2338	0.200169	0.10113	0.105657	0.538537	1.05712	4.06872	3.07535	3.13936	4.82878	2.87603
929	56.3832	47.8735	54.7307	54.636	47.7745	67.8891	64.5483	63.4952	65.7782	66.2066	2.66675	5.92676	0.941381	0.264359	8.31575	23.6982	22.3604	4.70281	19.5664	24.2389	0.559743	0.353317	0.1985	0.781902	0.182167	3.436	9.6477	7.66404	7.30457	3.94525
930	57.5462	54.0446	46.0066	38.2613	50.6314	70.2801	65.1162	65.1719	55.7447	62.0709	3.00731	4.89873	5.81855	2.99218	4.45719	7.40021	25.3979	17.3509	21.606	21.2661	0.165249	0.342841	1.58552	0.382256	0.285619	6.46496	7.37354	6.60477	3.94739	0.409108
931	28.0575	51.4787	56.7851	53.7655	49.2343	62.3158	59.5272	51.4752	61.4896	64.7895	1.82969	1.35387	1.23306	6.07488	5.09014	19.7695	12.082	13.505	17.9769	19.3522	0.163252	0.860393	0.625339	0.427869	0.660442	8.12646	5.09049	0.301679	4.00563	10.6595
932	48.6429	56.0887	55.2182	57.961	58.4044	65.387	63.9849	63.8585	64.1816	67.8812	3.2519	6.36078	1.20682	2.99228	6.50259	25.4252	9.90938	13.9819	17.6985	7.72292	0.874932	1.02109	1.59424	0.342011	0.281843	3.74269	9.5318	1.80534	2.82225	7.32605
933	61.5774	48.8243	50.0391	59.6744	55.3116	62.5669	62.7878	67.6665	64.1098	54.1058	6.6355	4.3999	3.97509	1.09998	2.08055	23.0866	29.0879	18.9718	13.2073	26.3535	0.280487	0.82283	0.360347	0.169476	0.56131	7.4924	8.02959	3.03467	4.9503	3.99937
934	51.0075	59.6514	55.634	59.3797	56.9887	68.4468	59.4416	69.0694	68.3412	66.8444	0.646861	4.40859	3.38294	4.05098	3.15368	18.3313	15.3795	6.30839	19.8755	19.7162	0.572191	0.332223	0.259556	0.189252	0.46216	5.99188	4.59039	2.78621	0.741996	3.39804
935	60.745	49.8516	59.7997	18.5437	59.8505	62.2844	59.806	63.5376	65.2502	68.691	9.01291	5.19248	3.66998	3.0067	1.91964	20.3454	27.2261	19.3469	12.8312	15.701	0.871726	0.649918	0.402822	0.101584	0.523608	5.76486	3.05997	7.65216	5.10737	3.81815
936	56.6521	58.8879	55.4978	34.282	43.4171	67.2111	64.412	64.8875	64.2364	58.728	3.41689	1.14242	5.35881	2.84673	2.15407	14.7046	22.8977	20.8183	19.0668	22.2764	0.271162	0.195674	0.669795	0.137979	0.873305	7.11278	7.4646	1.25675	7.01729	7.42149
937	43.2606	53.606	53.7452	51.0325	54.4094	67.3513	65.7835	63.758	68.0631	67.6276	7.62526	2.33527	2.51457	4.4599	4.96837	16.584	13.6934	15.8419	24.6106	15.2493	0.323469	0.360197	0.195052	0.473943	0.316682	8.61639	6.86804	7.25257	1.68918	2.32973
938	51.3894	55.1085	54.7549	58.3027	60.0581	67.987	67.8817	69.4256	63.5206	64.4912	3.46223	1.9347	1.02796	1.34041	2.13088	17.4449	30.6369	24.6548	19.2792	19.9735	0.266555	0.684523	0.3701	0.227301	1.58205	5.18651	1.59825	2.99821	5.36471	2.77842
939	44.7569	42.6023	52.2883	50.1351	60.3875	66.3397	64.0047	65.0411	60.4066	64.3385	0.445037	3.71619	2.35007	1.56719	1.80739	6.80694	10.1511	17.4927	17.8679	8.71869	0.649116	0.80732	0.1524	0.339781	0.677731	9.71196	3.11612	5.18175	7.21308	4.15776
940	59.2239	55.4587	55.2496	53.9901	59.2843	66.8619	65.9925	69.1064	65.4503	65.3232	2.03885	2.75336	4.69706	1.97527	5.17894	24.6923	17.0638	19.7011	14.6476	12.8159	0.537516	0.721278	0.362415	0.128526	0.11974	8.09116	3.74356	3.24548	5.08586	3.22231
941	48.4714	53.4698	50.8463	44.2279	54.8244	57.8667	63.8842	68.0002	64.6732	62.0592	3.76184	3.71505	4.02713	9.58639	1.45353	27.2417	13.5817	22.7458	25.6556	4.01416	0.324255	0.336142	0.29574	0.186844	1.62327	7.53158	4.80507	14.3478	3.39707	5.19795
942	58.7601	54.8488	59.7784	48.5943	57.7325	62.3732	63.1542	65.9086	63.6933	65.9351	5.23541	2.25577	5.62249	3.85294	2.62675	24.6567	14.4448	22.5279	20.906	4.43712	0.461951	0.96454	0.345286	0.451112	1.08517	9.5978	7.5915	2.64052	1.11002	2.7481
943	54.104	41.5581	53.3789	51.6968	53.0608	66.8474	55.7799	63.8045	62.9574	66.3054	0.422945	3.92007	2.5163	2.76383	1.98054	17.8884	26.8279	22.5011	25.3694	14.665	0.164991	0.26291	0.389333	0.20636	1.34106	6.89853	10.2681	4.10136	7.47479	6.58704
944	1.77175	56.4574	53.2659	62.37	50.2015	65.6712	62.0495	63.7626	57.7019	67.9883	4.27092	3.81015	3.29142	2.48393	3.11145	8.38974	18.7044	13.642	20.2914	15.5033	0.308001	0.454694	0.301629	0.256816	0.133146	1.45771	8.8111	0.21145	3.52632	8.79858
945	54.4515	55.9659	49.1724	55.9524	54.9375	58.2017	65.353	63.5773	66.0224	65.4641	8.69859	2.57366	4.03207	5.12055	3.1593	18.5972	14.1944	23.7909	26.8396	31.4066	0.241555	0.894221	0.357052	0.203379	0.277431	2.73982	1.53559	5.27801	1.31747	2.10955
946	0.260235	56.9332	63.7182	62.0632	58.3551	67.1854	65.1293	61.8078	67.8735	66.8505	3.88653	3.52575	1.61331	1.40932	0.573219	9.43855	23.5851	18.5977	10.774	18.3433	0.89024	2.11109	0.380832	0.471186	0.13686	3.92404	11.5823	7.4018	4.50708	5.89237
947	53.3884	36.5837	45.4708	32.4973	59.3599	62.7798	63.2585	65.7561	60.5473	54.126	2.11034	3.41254	8.40726	3.03425	2.40057	20.5381	18.5527	11.0172	17.006	24.5377	0.177124	0.685652	0.982831	1.81393	0.252665	3.7786	1.79953	1.84766	2.66257	6.4906
948	32.5157	50.768	55.5946	44.3034	51.3003	64.8139	67.1202	66.5421	67.3579	66.3191	3.21955	2.91026	0.887362	2.72826	6.90839	11.9619	23.7091	15.6968	12.1751	25.4976	0.512676	1.16516	2.66125	1.27806	0.311696	3.87666	1.48165	4.95603	6.0499	5.93892
949	54.5514	51.8257	50.5169	57.0843	56.6625	69.1641	61.8755	66.0042	64.2803	65.5653	2.32061	6.20849	2.51322	0.627041	2.75755	13.9777	23.4845	14.9546	20.1038	19.0853	0.542066	0.743553	0.147959	0.119062	0.366182	11.3901	7.72766	4.55461	8.32308	1.90253
950	52.1856	54.0281	56.3783	5.31706	57.6772	67.2558	67.0731	65.2646	66.8753	65.2323	1.78674	2.05663	0.22887	4.54583	2.32225	20.1775	21.6775	11.1205	1.59304	21.8745	0.890171	0.998892	0.358562	0.274876	0.360323	10.233	8.45858	4.95135	8.1518	5.21575
951	56.724	55.2713	59.3156	39.5617	58.0167	65.823	65.0224	64.3909	68.6684	68.9574	2.91881	2.92003	5.29192	0.570879	1.40449	16.2501	21.8049	23.924	21.7048	25.869	0.891496	0.825797	0.593216	0.25219	0.768172	1.4452	10.0398	8.2967	3.24508	4.86884
952	52.6972	58.0928	53.2951	59.142	51.3376	64.8832	63.7815	63.4317	64.844	66.0627	1.3037	0.864402	3.04924	3.5177	2.32819	16.9922	26.2012	21.8543	16.5251	11.3434	0.402598	0.609332	0.571978	0.120266	0.935395	4.28062	6.55219	1.92496	6.70848	3.56774
953	62.4839	58.0456	57.3975	50.8055	58.1803	64.2813	58.2744	61.8783	65.8492	61.2871	4.88446	2.95259	1.84253	2.75997	0.743663	20.3464	7.32855	19.7386	18.1618	23.445	0.579546	0.29653	0.311939	0.61742	0.464744	8.62416	2.10475	4.59023	5.10012	1.40674
954	39.1166	51.9845	44.134	57.6621	55.4228	67.4828	60.1027	64.7102	59.4607	62.1732	3.81026	2.62774	4.39708	3.95813	5.33298	9.50163	20.201	18.122	16.2572	23.807	0.643059	0.477039	1.06162	0.356375	0.102256	5.25338	4.67659	4.14357	3.37887	3.85592
955	47.5418	47.834	48.0787	40.9425	56.7776	67.7897	61.9111	64.1843	65.1292	61.4449	2.86469	8.76822	7.4796	3.17334	0.824339	21.6855	18.9422	17.5849	12.289	23.114	1.18068	0.222985	0.595185	0.261291	0.904708	10.1654	6.46953	7.97033	3.31548	4.7855
956	18.7831	55.9559	61.3581	58.0029	54.8159	65.7402	66.5192	64.8001	66.1975	68.0647	3.76554	7.71973	6.28784	0.172916	2.14091	16.7858	19.3109	22.1367	22.9506	23.1075	0.804119	0.259306	0.264615	0.12177	1.57719	10.4795	5.93871	0.394101	7.18029	1.21457
957	56.143	57.3203	56.8687	42.03	50.4171	69.0753	61.671	67.0484	66.5636	69.7589	4.58454	5.22629	4.13919	2.66907	7.2028	19.4535	19.2459	15.546	22.9645	17.3489	0.204946	0.265717	0.740906	0.62498	0.682054	3.81146	1.50384	1.83624	8.37447	2.84588
958	56.508	44.1633	54.2995	60.3655	56.9695	63.2181	66.1001	58.9583	65.9931	68.1296	8.63959	8.31723	3.57438	2.83835	5.42205	19.2913	21.7147	15.6675	21.3814	7.59216	0.470772	0.107741	1.54394	1.68541	0.943767	9.31589	6.52748	0.676999	0.600074	3.993
959	50.2637	45.2553	59.6219	58.6985	61.4849	66.2768	68.6488	60.3197	65.2008	60.9322	0.220974	5.44985	3.88872	3.75566	3.87502	23.3326	20.6662	22.4517	21.6519	19.2602	0.600598	0.978312	1.26118	0.657134	0.121003	7.68078	6.06055	8.0606	3.47958	8.52336
960	34.23	44.9996	56.1232	52.3066	56.2916	65.5792	61.0958	54.1288	68.2307	67.1186	3.9174	0.255391	7.92037	0.939027	2.26495	22.9499	15.5244	10.9923	12.4332	18.5238	1.41969	1.46825	1.72643	0.266253	0.384169	12.1879	7.11765	2.26256	9.61285	3.28535
961	54.5135	48.3673	59.5313	59.9784	55.399	63.4686	60.7867	63.7194	63.3599	65.7372	2.78574	3.53207	1.95358	7.62423	5.64314	17.4102	19.3048	9.41712	19.1491	10.4925	0.663131	0.902469	0.316763	1.09573	0.712179	5.14879	2.58675	6.73662	5.67015	1.13231
962	54.9507	54.3587	50.8762	53.8776	51.4685	63.5334	63.7632	65.1476	64.0211	67.9514	3.58731	2.95008	4.99416	0.781113	4.4567	20.6352	15.7361	19.3517	17.2991	19.2144	0.334519	0.565101	0.921156	0.110414	0.881812	10.5908	4.46621	6.10143	5.36032	2.48226
963	61.7716	55.9753	42.7994	57.7936	50.7546	66.8391	66.7307	65.4274	63.94	64.8803	1.04534	3.6864	1.62345	0.970741	4.53539	25.8311	14.7007	23.115	15.8802	27.1736	1.34474	0.875459	0.808408	0.78948	0.319532	1.7093	2.43246	1.06239	6.4426	1.90699
964	55.1926	46.0424	53.775	55.8697	50.0292	62.9882	64.6587	65.502	63.6413	63.033	2.10964	1.23949	9.08958	3.75614	0.69074	10.3914	14.3942	21.1504	27.1595	24.8878	0.248121	0.844163	0.253926	0.685652	0.305283	3.51281	9.40683	3.85734	7.29608	14.1053
965	49.2557	44.9161	57.3924	57.9922	52.9843	68.021	60.9591	71.1487	67.294	61.1094	6.6797	2.55382	7.71871	6.4278	3.60104	9.63711	16.6632	21.9742	17.0969	18.2552	0.868962	0.755578	2.51498	0.530747	0.861897	5.93105	0.998375	5.21468	7.1945	3.27803
966	12.9754	54.2318	51.8403	62.0736	45.602	57.4488	63.9869	64.703	64.4805	65.1507	4.55961	5.84508	7.76147	5.26968	1.86246	20.6081	22.9337	24.3448	26.0369	18.0485	0.22263	1.15991	1.3854	1.19896	0.541633	12.4215	5.80975	6.11423	2.38449	9.78324
967	60.9995	48.2177	45.8858	28.3444	51.6272	64.832	66.962	69.188	59.9309	55.7758	2.31894	6.4781	4.33378	2.5641	5.15346	25.6507	12.1091	23.6332	17.8191	25.873	0.389263	0.453594	0.450094	0.78394	0.353401	8.4088	6.13182	3.54904	12.6311	6.33074
968	55.1194	56.9449	57.0034	60.8928	56.4332	65.8459	65.6908	65.5505	62.4648	63.604	3.40279	1.46789	4.35736	5.62133	2.47066	18.5038	18.417	21.178	18.7045	21.7625	0.305988	0.120933	0.124546	0.725788	1.49396	2.48897	4.18273	6.12947	6.69004	7.0015
969	59.6008	48.7145	51.4127	25.2482	61.7388	61.9501	63.9495	66.5055	65.9155	61.3777	1.89898	2.20622	0.337088	3.43993	3.0065	17.0286	16.797	18.3381	11.875	22.8614	0.191758	0.290432	0.520412	0.603113	0.19067	2.35052	1.48024	1.90479	5.41589	5.95496
970	47.0028	52.2833	54.3134	48.5575	52.2508	65.9627	58.8359	62.6002	67.8725	65.078	2.49711	1.44091	1.46696	1.35974	5.57862	14.2628	24.4641	15.76	16.3876	24.1284	1.10773	0.240346	0.422249	0.615602	1.06405	2.45123	2.64344	7.03395	4.68032	9.18972
971	53.6264	52.4303	50.8017	51.9671	48.8904	63.2138	66.9173	65.2161	68.0701	61.2487	7.19206	4.06706	2.25695	5.55494	6.17419	21.5486	19.2344	22.289	22.6386	21.1208	1.11663	1.582	0.633357	0.445074	0.513126	12.4845	9.12807	6.05849	3.85905	2.40162
972	55.7367	58.024	57.4267	61.8603	52.9262	56.4199	66.7937	64.6785	65.535	65.215	2.40154	6.39587	1.88353	4.49798	4.51066	17.2488	24.2343	18.5601	20.8025	13.0846	0.417716	0.568294	0.76858	0.750675	1.08854	6.88662	3.57039	1.23303	3.061	1.96426
973	57.4384	48.6225	54.2483	58.1742	48.2076	63.2706	68.3601	62.3296	68.2845	66.7469	7.54389	1.50886	6.35681	4.06754	0.649352	24.9943	12.7878	18.7584	14.7808	24.8393	0.168376	0.22372	1.06117	0.639405	1.67506	11.5649	1.41698	10.954	6.52995	6.84567
974	45.7633	58.6069	59.4822	39.3418	58.5882	60.4841	69.3764	61.1984	59.0443	67.8468	2.75665	3.54654	6.26811	2.91159	1.4778	26.6056	21.7624	21.6228	19.0464	26.697	0.762782	1.25417	0.667581	0.611507	1.4017	4.32117	8.43988	4.65742	9.86947	4.01982
975	54.2311	50.7362	54.9575	61.2084	46.7581	67.2545	67.4779	66.8677	69.5273	68.9929	1.81569	3.6685	6.44135	1.65515	9.03469	15.4142	23.3655	4.21394	19.7063	17.6926	0.330188	0.425532	0.655327	0.871288	0.475518	6.48803	1.27405	3.52462	9.07268	0.827051
976	49.7773	59.3991	52.5481	58.7406	55.2664	64.4377	64.4165	64.6454	66.2719	63.2174	2.55559	1.73733	0.268235	3.6798	2.68809	16.5679	25.9164	24.9084	25.7136	29.6035	0.224442	0.666888	0.338347	0.118835	1.71295	4.41093	6.42549	7.91581	2.34522	0.308131
977	54.2914	58.9438	43.5972	24.4611	48.7564	67.3508	64.529	59.4269	65.3055	64.6765	2.95517	1.67971	6.56666	1.62848	2.26509	12.827	18.891	9.01884	8.9047	20.527	0.276975	0.344339	1.38734	0.169391	0.296426	8.38611	6.03614	5.08086	7.29926	3.59911
978	57.2206	38.7616	54.7325	48.6339	57.3806	66.2534	67.0135	65.5505	64.9867	65.7628	2.74391	7.08162	4.46799	5.6965	5.53516	14.7979	25.4309	17.073	4.21777	22.6863	0.600228	0.273696	0.913639	1.9218	0.696935	1.33263	8.47993	3.20607	9.77407	2.82364
979	51.4363	54.1802	51.1668	61.0331	51.8152	65.2177	66.5982	66.1809	64.7294	66.9861	4.62719	1.83876	6.42493	5.25146	0.993293	13.3392	11.9367	4.28423	19.083	25.2498	0.148194	0.2336	0.130342	0.451307	0.255489	8.81849	5.07393	5.48472	10.1777	0.61237
980	20.638	44.8256	59.7992	55.5791	56.0171	51.642	61.9672	67.0361	65.0342	65.6252	0.322422	5.89949	7.68662	5.31586	3.10006	9.90647	24.992	26.0652	14.556	13.484	0.442338	0.903394	0.173771	0.363609	0.417596	4.53994	8.83846	7.74705	4.07138	7.13051
981	57.0518	49.6068	54.4124	55.4559	46.9832	65.9416	66.3816	67.0099	62.8982	63.4883	1.01243	7.01057	4.63985	2.76628	2.59004	27.7989	16.1449	17.211	18.6892	18.6827	0.649892	0.480905	0.511753	1.01625	0.551745	6.21814	5.04164	7.89866	6.87299	6.61768
982	55.6625	50.4603	53.545	55.2129	55.1714	65.0634	66.7154	66.0045	67.2548	58.2975	2.3878	1.40952	6.00342	6.3063	2.95876	21.6518	20.2505	18.6081	25.6879	12.0744	0.370838	0.471002	1.18273	0.608489	0.324458	2.42969	10.8704	9.73368	4.25872	6.25101
983	50.2169	56.4545	58.4535	54.4592	34.7328	63.7279	57.8353	68.7874	67.6486	60.7142	1.43831	2.30428	5.02597	3.50247	3.72427	17.9798	23.7621	27.3432	11.9131	15.4779	0.547437	0.716374	0.367862	0.660615	0.19269	2.88654	3.67138	2.18652	5.99156	0.537415
984	53.4168	32.2989	56.9637	62.8308	44.0602	65.369	61.9832	66.846	68.11	56.0888	6.18048	4.72498	4.39411	3.04117	1.00316	26.2031	28.1858	28.944	20.2685	19.7779	0.179068	0.114549	0.977104	0.132255	0.516154	6.56137	8.58319	2.58538	5.46759	2.20819
985	55.4198	54.8113	44.0323	41.23	58.2238	68.0066	63.8949	66.6299	64.161	69.4927	2.47376	1.70182	6.25236	2.24392	4.4981	1.7708	12.741	14.9984	21.9495	24.4162	0.70523	0.318153	1.59724	0.438747	0.430408	13.1683	4.99505	4.07238	2.95898	3.19668
986	59.0842	34.1104	54.3036	55.9621	57.4372	65.834	64.1771	69.1701	69.2555	63.2012	1.30862	5.56171	2.77967	2.86398	2.17502	20.9217	27.2929	22.9878	19.4294	19.9076	0.849367	0.595877	0.609489	0.421672	1.10853	4.00617	0.512911	6.42089	5.41561	3.43043
987	47.8109	7.8448	49.32	53.6246	54.495	65.5837	65.5611	67.3303	65.0159	66.5648	0.34254	7.15519	7.96146	7.01057	1.30544	2.5491	17.8686	24.3534	19.1356	20.2909	0.855938	0.922505	0.474169	0.550249	0.103334	7.16574	3.83482	3.27414	5.01886	0.260122
988	63.4721	51.7853	56.4689	43.2616	40.2671	65.3429	64.0344	62.7948	65.8855	61.0137	1.19884	5.05406	2.53776	1.86565	3.41536	17.8634	3.66843	15.9625	13.4869	25.1663	0.943088	0.765971	0.731101	0.899988	0.533157	4.06226	5.78153	5.61614	4.24709	3.82206
989	58.0763	50.5818	60.0457	56.4878	60.0372	65.8552	67.3833	67.7147	66.8185	62.7549	0.417467	6.63478	0.740923	1.76675	0.512648	20.8143	24.1229	14.4239	19.7599	28.493	0.912449	0.206778	0.36325	0.790593	0.17396	8.97488	0.421786	1.8691	9.462	0.156834
990	47.7177	55.6152	55.869	60.2885	62.6952	68.851	65.3348	65.7059	62.1959	65.0194	3.45538	1.96712	2.49974	5.03073	2.06174	22.6864	21.1564	20.7	24.5298	16.9711	0.178365	0.599716	0.338704	0.333715	0.726019	6.50444	1.39889	5.87845	5.35785	4.20486
991	56.7186	59.0133	55.4819	53.0899	47.0271	63.1344	65.7287	65.101	63.4435	58.1659	2.19045	5.01175	3.0817	5.86006	3.60741	2.72623	17.337	33.7143	19.5767	19.118	1.94991	0.24249	0.168913	1.46445	1.08985	2.96108	3.98313	12.2498	6.29731	3.77388
992	51.6015	61.6634	49.5874	57.2721	59.5023	59.4034	64.9215	60.7223	68.5827	67.3257	6.3435	1.41258	6.40753	2.98301	3.90792	14.5143	15.8343	9.62736	20.2027	22.8655	0.115135	0.607815	0.188593	0.206448	0.582914	0.456701	9.87739	2.49901	5.43544	5.91223
993	59.4629	52.1326	36.1968	49.8947	52.4321	64.8541	66.3798	67.8957	66.786	62.8503	1.20492	5.60245	3.35473	4.86661	2.17066	17.8416	20.2493	14.0629	21.684	21.501	0.101223	0.255822	0.495086	0.413274	0.756311	5.3257	3.1886	2.64176	4.8058	7.87885
994	61.5279	50.295	58.4732	52.6275	42.4236	67.4031	59.6358	63.3511	61.8922	63.5255	3.27125	1.6704	0.712018	4.64085	1.20148	9.30834	22.3513	21.4942	14.9971	18.0662	1.36246	0.391626	0.189065	1.02281	0.444361	2.55699	6.0506	4.38068	4.69587	4.38199
995	56.9161	48.592	62.5486	51.7125	15.7576	67.4912	61.4579	65.0731	67.2678	63.5474	6.24398	5.8381	3.33776	2.78169	2.08324	20.8203	23.8762	26.0715	17.093	19.1136	0.534491	0.101063	0.41447	0.397096	2.63464	6.29598	7.27093	4.43171	5.29819	3.63159
996	62.2086	52.5476	54.7801	53.6244	52.2084	58.4571	63.0865	63.6683	64.7405	67.2954	1.27577	4.70331	2.9635	6.46265	5.0211	17.691	15.5164	23.933	25.9	16.2654	0.918665	0.148586	1.07655	0.180536	0.104372	4.89516	4.44361	3.86188	8.49323	2.4371
997	58.1875	52.1303	59.6688	58.3045	44.2718	64.1809	57.9472	64.6417	54.5439	66.9314	6.24563	4.07366	2.44902	5.59793	6.76249	17.6927	17.5373	12.8643	21.0935	15.6882	0.476941	0.194048	0.339768	0.224294	0.353647	3.10149	2.96825	1.59374	8.61254	5.01503
998	58.2664	52.4529	54.1183	50.9318	55.181	65.8923	62.8184	63.4768	67.6533	66.4168	5.82288	6.96662	5.02111	2.9283	2.95526	22.1681	18.7968	16.1127	21.3019	24.0963	0.9462	0.276042	0.18381	0.651105	1.8178	3.75014	3.77917	3.65792	9.23797	3.18723
999	61.781	55.0388	56.0345	56.3191	52.1316	64.1191	66.9619	62.8101	67.4588	67.1741	8.94912	5.8375	2.70778	1.73699	2.11067	15.6146	22.102	16.9849	19.3979	21.671	0.364972	0.394285	1.29135	0.106069	0.54415	6.32912	5.24355	4.48252	7.42887	0.387219
