# Supplementary material for: Scalable Boltzmann generators for equilibrium sampling of large-scale materials
Source: Nat Commun. 2026 Jun 5;17:5010. doi: 10.1038/s41467-026-73900-9 (PMC13241520; doi:10.1038/s41467-026-73900-9)
Supplement: Supplementary file 3 — Source Data [file 41467_2026_73900_MOESM3_ESM.zip › Figure4.xlsx]

## Sheet: Sheet1
N_particles	Cubic_Joint	Cubic_Marginal	Cubic_MBAR_Ref	Diff_Joint	Diff_Marginal	Diff_MBAR_Ref
216	-25.0824	-25.0824	-25.0824	-0.00736682	-0.00740263	-0.00732422
512	-25.0615	-25.0616	-25.0618	-0.00325468	-0.00322162	-0.00283813
1000	-25.0534	-25.0539	-25.0534	-0.00199371	-0.00193283	-0.00235748
1728	-25.049	-25.0497	-25.0503	-0.0012207	-0.00163762	-0.00159264
