# Supplementary material for: Scalable Boltzmann generators for equilibrium sampling of large-scale materials
Source: Nat Commun. 2026 Jun 5;17:5010. doi: 10.1038/s41467-026-73900-9 (PMC13241520; doi:10.1038/s41467-026-73900-9)
Supplement: Supplementary file 3 — Source Data [file 41467_2026_73900_MOESM3_ESM.zip › Figure5.xlsx]

## Sheet: Sheet1
Cutoff_r_star	Delta_g_N_BG	Delta_g_N_MD_MBAR		FCC_Density_BG	FCC_Density_MD		HCP_Density_BG	HCP_Density_MD
2	-0.103516	-0.10289		1.61086	1.61076		1.61129	1.61125
2.2	-0.0495148	-0.0490524		1.61343	1.61338		1.61271	1.61251
2.4	0.089386	0.0910061		1.61392	1.61391		1.6139	1.61388
2.6	-0.0300751	-0.0291267		1.61577	1.61583		1.61577	1.61579
2.8	-0.0232468	-0.0215543		1.61614	1.61597		1.61627	1.61615
3	0.0181427	0.0190461		1.61672	1.61669		1.61701	1.61675
3.2	0.009552	0.0105624		1.61727	1.61722		1.61731	1.61719
3.4	-0.0237045	-0.0216993		1.61763	1.61746		1.61761	1.61761
3.6	-0.00153351	-0.000310633		1.61811	1.61794		1.61786	1.61784
3.8	0.00680542	0.0076715		1.61817	1.61809		1.61817	1.61817
4	-0.00330353	-0.00142582		1.61848	1.6183		1.61846	1.6183
