# Supplementary material for: Scalable Boltzmann generators for equilibrium sampling of large-scale materials
Source: Nat Commun. 2026 Jun 5;17:5010. doi: 10.1038/s41467-026-73900-9 (PMC13241520; doi:10.1038/s41467-026-73900-9)
Supplement: Supplementary file 3 — Source Data [file 41467_2026_73900_MOESM3_ESM.zip › Figure6.xlsx]

## Sheet: Sheet1
Fig6a_bcc_N128_lambda	Fig6a_bcc_N128_gN_BG	Fig6a_bcc_N128_gN_MD		Fig6a_betatin_N216_lambda	Fig6a_betatin_N216_gN_BG	Fig6a_betatin_N216_gN_MD		Fig6a_cubic_N216_lambda	Fig6a_cubic_N216_gN_BG	Fig6a_cubic_N216_gN_MD		Fig6b_bcc_N686_lambda	Fig6b_bcc_N686_gN_BG	Fig6b_bcc_N686_gN_MD		Fig6b_betatin_N1000_lambda	Fig6b_betatin_N1000_gN_BG	Fig6b_betatin_N1000_gN_MD		Fig6b_cubic_N1000_lambda	Fig6b_cubic_N1000_gN_BG	Fig6b_cubic_N1000_gN_MD
15	-269.379	-272.554		17	-251.89	-251.985		17.5	-240.101	-240.102		15	-269.731	-272.459		17	-251.789	-251.936		17.5	-240.055	-240.063
15.35	-266.671	-269.005		17.25	-250.232	-250.301		18.15	-240.078	-240.079		15.35	-266.523	-268.908		17.25	-250.131	-250.252		18.15	-240.032	-240.04
15.7	-264.908	-265.569		17.5	-248.615	-248.652		18.8	-240.056	-240.057		15.7	-263.665	-265.471		17.5	-248.518	-248.603		18.8	-240.011	-240.017
16.05	-262.227	-262.244		17.75	-247.004	-247.038		19.45	-240.035	-240.035		16.05	-262.049	-262.137		17.75	-246.922	-246.988		19.45	-239.99	-239.995
16.4	-259.004	-259.022		18	-245.438	-245.456		20.1	-240.015	-240.014		16.4	-258.849	-258.908		18	-245.363	-245.407		20.1	-239.97	-239.974
16.75	-255.892	-255.898		18.25	-243.896	-243.906		20.75	-239.993	-239.993		16.75	-255.742	-255.778		18.25	-243.823	-243.856		20.75	-239.949	-239.953
17.1	-252.857	-252.873		18.5	-242.38	-242.387		21.4	-239.973	-239.973		17.1	-252.706	-252.74		18.5	-242.311	-242.337		21.4	-239.932	-239.933
17.45	-249.92	-249.942		18.75	-240.894	-240.899		22.05	-239.953	-239.954		17.45	-249.76	-249.798		18.75	-240.829	-240.847		22.05	-239.909	-239.913
17.8	-247.079	-247.108		19	-239.439	-239.439		22.7	-239.935	-239.934		17.8	-246.898	-246.942		19	-239.372	-239.387		22.7	-239.892	-239.894
18.15	-244.329	-244.372		19.25	-238.002	-238.007		23.35	-239.916	-239.916		18.15	-244.1	-244.175		19.25	-237.936	-237.955		23.35	-239.872	-239.875
18.5	-241.688	-241.73		19.5	-236.596	-236.603		24	-239.897	-239.897		18.5	-241.35	-241.499		19.5	-236.525	-236.55		24	-239.853	-239.857
