# Supplementary material for: Scalable Boltzmann generators for equilibrium sampling of large-scale materials
Source: Nat Commun. 2026 Jun 5;17:5010. doi: 10.1038/s41467-026-73900-9 (PMC13241520; doi:10.1038/s41467-026-73900-9)
Supplement: Supplementary file 3 — Source Data [file 41467_2026_73900_MOESM3_ESM.zip › Figure7.xlsx]

## Sheet: Sheet1
Temperature_K	Pressure_GPa	Delta_g_N_BG	Delta_g_N_MD_MBAR
250	10	-2.11346	-2.03694
250	10.7143	-1.71644	-1.64252
250	11.4286	-1.33833	-1.26273
250	12.1429	-0.944326	-0.897285
250	12.8571	-0.59908	-0.545517
250	13.5714	-0.260854	-0.207947
250	14.2857	0.0683263	0.116043
250	15	0.375257	0.425903
357.143	10	-1.30799	-1.28625
357.143	10.7143	-1.02219	-1.01675
357.143	11.4286	-0.768639	-0.75708
357.143	12.1429	-0.506686	-0.506927
357.143	12.8571	-0.280767	-0.265869
357.143	13.5714	-0.0462214	-0.034111
357.143	14.2857	0.173622	0.188377
357.143	15	0.390872	0.40197
464.286	10	-0.862864	-0.860054
464.286	10.7143	-0.661438	-0.656937
464.286	11.4286	-0.465579	-0.461128
464.286	12.1429	-0.271553	-0.272339
464.286	12.8571	-0.0974299	-0.0907593
464.286	13.5714	0.0868454	0.0834808
464.286	14.2857	0.245476	0.250648
464.286	15	0.402803	0.410515
571.429	10	-0.59267	-0.58844
571.429	10.7143	-0.427945	-0.426231
571.429	11.4286	-0.266407	-0.270172
571.429	12.1429	-0.122337	-0.120064
571.429	12.8571	0.0189133	0.0238724
571.429	13.5714	0.156423	0.162094
571.429	14.2857	0.287708	0.294472
571.429	15	0.413982	0.42086
678.571	10	-0.406314	-0.401138
678.571	10.7143	-0.2684	-0.266815
678.571	11.4286	-0.141593	-0.137749
678.571	12.1429	-0.0181338	-0.0138626
678.571	12.8571	0.102557	0.104866
678.571	13.5714	0.215111	0.218582
678.571	14.2857	0.326508	0.327408
678.571	15	0.424447	0.43129
785.714	10	-0.267776	-0.263626
785.714	10.7143	-0.151382	-0.149483
785.714	11.4286	-0.0466029	-0.0399551
785.714	12.1429	0.0600128	0.065033
785.714	12.8571	0.163592	0.165634
785.714	13.5714	0.258387	0.261917
785.714	14.2857	0.350274	0.353874
785.714	15	0.437449	0.441521
892.857	10	-0.165223	-0.15847
892.857	10.7143	-0.065225	-0.0595169
892.857	11.4286	0.0354945	0.0353317
892.857	12.1429	0.122459	0.126221
892.857	12.8571	0.208112	0.213158
892.857	13.5714	0.291706	0.296257
892.857	14.2857	0.370998	0.375664
892.857	15	0.444486	0.451332
1000	10	-0.0828298	-0.0746689
1000	10.7143	0.00598907	0.0123749
1000	11.4286	0.0891978	0.0958252
1000	12.1429	0.170218	0.175751
1000	12.8571	0.243848	0.252007
1000	13.5714	0.318238	0.324692
1000	14.2857	0.386389	0.394096
1000	15	0.454222	0.460442
