# Supplementary material for: Scalable Boltzmann generators for equilibrium sampling of large-scale materials
Source: Nat Commun. 2026 Jun 5;17:5010. doi: 10.1038/s41467-026-73900-9 (PMC13241520; doi:10.1038/s41467-026-73900-9)
Supplement: Supplementary file 3 — Source Data [file 41467_2026_73900_MOESM3_ESM.zip › SupplementaryFigure1.xlsx]

## Sheet: Sheet1
M_value	ESS_Marginal_Mean	ESS_Marginal_Std		f_N_Marginal_Mean	f_N_Marginal_Std		Global_Joint_ESS_Mean	Global_Joint_ESS_Std		Global_Joint_f_N_Mean	Global_Joint_f_N_Std		MD_MBAR_f_N_Mean	MD_MBAR_f_N_Band_Width
10	0.122076	0.100633		3.12838	0.000834815		0.107453	0.0832393		3.1308	0.00102781		3.12942	0.001
20	0.234047	0.217654		3.12917	0.000444338
50	0.164175	0.138282		3.12952	0.000501563
100	0.170075	0.135358		3.12979	0.000545593
150	0.191632	0.183775		3.12989	0.000480229
200	0.194824	0.166917		3.1299	0.000564156
