# Supplementary material for: Scalable Boltzmann generators for equilibrium sampling of large-scale materials
Source: Nat Commun. 2026 Jun 5;17:5010. doi: 10.1038/s41467-026-73900-9 (PMC13241520; doi:10.1038/s41467-026-73900-9)
Supplement: Supplementary file 3 — Source Data [file 41467_2026_73900_MOESM3_ESM.zip › SupplementaryFigure2.xlsx]

## Sheet: Sheet1
Density_nm3	f_N_MD_MBAR_Mean	f_N_BG_Mean		Delta_f_N_Mean	Delta_f_N_Std		ESS_Percent_Mean	ESS_Percent_Std
54.2339	-55.7714	-55.7718		0.000337182	0.00048209		23.0045	2.14335
54.5578	-55.6679	-55.6673		-0.000590463	0.000862538		20.3692	1.17949
54.8745	-55.5598	-55.5593		-0.000437975	0.00110329		19.1203	3.92899
55.2094	-55.4392	-55.439		-0.000135376	0.00125353		18.5059	1.25598
55.5015	-55.329	-55.329		-7.43417e-05	0.0011246		19.2677	2.19703
55.8276	-55.2003	-55.2005		0.000249336	0.00108259		19.0852	1.49395
56.116	-55.0837	-55.0823		-0.00144667	0.000906571		17.4964	1.35111
56.4307	-54.9487	-54.948		-0.000736171	0.00164269		17.5389	0.965033
