# Supplementary material for: Scalable Boltzmann generators for equilibrium sampling of large-scale materials
Source: Nat Commun. 2026 Jun 5;17:5010. doi: 10.1038/s41467-026-73900-9 (PMC13241520; doi:10.1038/s41467-026-73900-9)
Supplement: Supplementary file 3 — Source Data [file 41467_2026_73900_MOESM3_ESM.zip › SupplementaryFigure3.xlsx]

## Sheet: Sheet1
Pressure_GPa	Kappa_BG_Mean	Kappa_BG_Std		Kappa_MD_MBAR_Mean	Kappa_MD_MBAR_Std		Kappa_MD_Fluctuations_Mean	Kappa_MD_Fluctuations_Std
10	0.00843891	0.000113534		0.00824793	3.30126e-05		0.00822481	0.000284243
10.2083	0.00838621	0.000103391		0.00821728	3.074e-05		0.00825603	0.000270234
10.4167	0.00833418	9.35374e-05		0.00818686	2.86087e-05		0.00832121	0.000559151
10.625	0.00828281	8.39748e-05		0.00815666	2.66387e-05		0.00827248	0.000298553
10.8333	0.00823209	7.47097e-05		0.00812669	2.4854e-05		0.00790308	0.000173875
11.0417	0.00818199	6.57557e-05		0.00809694	2.32823e-05		0.00810312	0.00040306
11.25	0.00813252	5.71374e-05		0.0080674	2.19544e-05		0.00788954	0.000205738
11.4583	0.00808366	4.88989e-05		0.00803809	2.09014e-05		0.0079709	0.000621121
11.6667	0.0080354	4.11192e-05		0.00800898	2.01509e-05		0.00814991	0.00037909
11.875	0.00798772	3.39438e-05		0.00798009	1.97226e-05		0.00799416	0.000576388
12.0833	0.00794062	2.76484e-05		0.00795141	1.96227e-05		0.00811303	0.000178937
12.2917	0.00789408	2.27446e-05		0.00792293	1.98424e-05		0.00808236	0.000347673
12.5	0.0078481	2.00305e-05		0.00789466	2.0358e-05		0.00775286	0.000150765
12.7083	0.00780266	2.01769e-05		0.00786659	2.11357e-05		0.00760546	0.000180816
12.9167	0.00775776	2.29448e-05		0.00783872	2.21368e-05		0.0079591	0.000302236
13.125	0.00771338	2.74097e-05		0.00781104	2.33222e-05		0.00812719	0.000306815
13.3333	0.00766952	3.27727e-05		0.00778357	2.46559e-05		0.00779129	0.000274908
13.5417	0.00762616	3.85702e-05		0.00775629	2.61067e-05		0.00748392	0.000316833
13.75	0.00758331	4.45584e-05		0.00772919	2.76483e-05		0.00761832	0.00024132
13.9583	0.00754094	5.06078e-05		0.00770229	2.92593e-05		0.00774093	0.000324034
14.1667	0.00749905	5.66467e-05		0.00767558	3.09224e-05		0.00759225	0.000215157
14.375	0.00745763	6.26338e-05		0.00764905	3.26237e-05		0.00759086	0.00036599
14.5833	0.00741668	6.85446e-05		0.00762271	3.43521e-05		0.00759939	0.000328105
14.7917	0.00737619	7.43642e-05		0.00759655	3.60987e-05		0.00723375	0.000240913
15	0.00733614	8.00837e-05		0.00757056	3.78564e-05		0.00735999	0.000538172
