# Supplementary material for: Scalable Boltzmann generators for equilibrium sampling of large-scale materials
Source: Nat Commun. 2026 Jun 5;17:5010. doi: 10.1038/s41467-026-73900-9 (PMC13241520; doi:10.1038/s41467-026-73900-9)
Supplement: Supplementary file 3 — Source Data [file 41467_2026_73900_MOESM3_ESM.zip › SupplementaryFigure4.xlsx]

## Sheet: Sheet1
N_mW	mW_Hex_Joint	mW_Hex_Marginal	mW_Hex_MBAR_Ref		N_LJ	LJ_FCC_Joint	LJ_FCC_Marginal	LJ_FCC_MBAR_Ref
216	-25.0898	-25.0898	-25.0897		256	3.10811	3.10793	3.10824
512	-25.0648	-25.0649	-25.0647		500	3.12277	3.1225	3.12266
1000	-25.0554	-25.0558	-25.0558		864	3.13057	3.1299	3.12942
1728	-25.0502	-25.0513	-25.0519		1372	3.13563	3.13413	3.13292
